# Supplementary material for: (E)-2-Eth­oxy-6-[(4-ethoxy­phen­yl)imino­meth­yl]phenol
Source: Acta Crystallogr Sect E Struct Rep Online. 2010 Feb 24;66(Pt 3):o684. doi: 10.1107/S1600536810006434 (PMC2983578; doi:10.1107/S1600536810006434)
Supplement: Supplementary file 1 [file e-66-0o684-sup1.cif]

##############################################################################
###                                                                        ###
###        Electronic paper (Acta Crystallographica Section E)             ###
###                                                                        ###
##############################################################################
#                                                                            #
# This CIF contains the data in a paper accepted for publication in Acta     #
# Crystallographica Section E. It conforms to the requirements of Notes      #
# for Authors for Section E, and has been peer reviewed under the auspices   #
# of the IUCr Commission on Journals.                                        #
#                                                                            #
# Full details of the Crystallographic Information File format               #
# are given in the paper "The Crystallographic Information File (CIF):       #
# a New Standard Archive File for Crystallography" by S. R. Hall, F. H.      #
# Allen and I. D. Brown [Acta Cryst. (1991), A47, 655-685].                  #
#                                                                            #
# The current version of the core CIF dictionary is obtainable from          #
# ftp://ftp.iucr.org/pub/cif_core.dic. The current version number is 2.4.    #
#                                                                            #
# Software is freely available for graphical display of the structure(s) in  #
# this CIF.  For information consult the CIF home page http://www.iucr.org/  #
# cif/home.html                                                              #
#                                                                            #
# This file may be used for bona fide research purposes within the           #
# scientific community so long as proper attribution is given to the journal # 
# article from which it was obtained.                                        #
#                                                                            #
##############################################################################
                                             
data_I
_audit_creation_method     SHELXL-97
_chemical_name_systematic
;
(<i>E</i>)-2-Ethoxy-6-[(4-ethoxyphenyl)iminomethyl]phenol
;
_chemical_name_common     ?
_chemical_formula_moiety     'C17 H19 N O3'
_chemical_formula_sum     'C17 H19 N O3'
_chemical_formula_iupac     'C17 H19 N O3'
_chemical_formula_weight     285.33
_chemical_melting_point     ?
_symmetry_cell_setting     triclinic
_symmetry_space_group_name_H-M     'P -1'
_symmetry_space_group_name_Hall     '-P 1'
loop_
    _symmetry_equiv_pos_as_xyz
    'x, y, z'
    '-x, -y, -z'
_cell_length_a     11.565(5)
_cell_length_b     14.010(4)
_cell_length_c     15.062(4)
_cell_angle_alpha     77.229(4)
_cell_angle_beta     84.398(5)
_cell_angle_gamma     73.892(5)
_cell_volume     2284.9(13)
_cell_formula_units_Z     6
_cell_measurement_reflns_used     25618
_cell_measurement_theta_min     1.78
_cell_measurement_theta_max     27.60
_cell_measurement_temperature     296
_exptl_crystal_description     'plate'
_exptl_crystal_colour     'yellow'
_exptl_crystal_size_max     0.720
_exptl_crystal_size_mid     0.340
_exptl_crystal_size_min     0.120
_exptl_crystal_density_diffrn     1.244
_exptl_crystal_density_meas     ?
_exptl_crystal_density_method     'not measured'
_exptl_crystal_F_000     912
_exptl_absorpt_coefficient_mu     0.085
_exptl_absorpt_correction_type     integration
_exptl_absorpt_process_details     '(<i>X-RED32</i>; Stoe & Cie, 2002)'
_exptl_absorpt_correction_T_min     0.9566
_exptl_absorpt_correction_T_max     0.9923
_exptl_special_details
;
288 frames, detector distance = 100 mm
;
_diffrn_ambient_temperature     296
_diffrn_radiation_type     MoK\a
_diffrn_radiation_wavelength     0.71073
_diffrn_radiation_source     'fine-focus sealed tube'
_diffrn_radiation_monochromator     'plane graphite'
_diffrn_measurement_device_type     'Stoe IPDSII diffractometer'
_diffrn_measurement_method     '\w scans'
_diffrn_detector_area_resol_mean     6.67
_diffrn_reflns_number     25618
_diffrn_reflns_av_R_equivalents     0.0420
_diffrn_reflns_av_sigmaI/netI     0.0487
_diffrn_reflns_theta_min     1.54
_diffrn_reflns_theta_max     26.00
_diffrn_reflns_theta_full     26.00
_diffrn_measured_fraction_theta_max     0.998
_diffrn_measured_fraction_theta_full     0.998
_diffrn_reflns_limit_h_min     -14
_diffrn_reflns_limit_h_max     14
_diffrn_reflns_limit_k_min     -17
_diffrn_reflns_limit_k_max     17
_diffrn_reflns_limit_l_min     -18
_diffrn_reflns_limit_l_max     17
_diffrn_standards_number     0
_diffrn_standards_interval_count     ?
_diffrn_standards_interval_time     ?
_diffrn_standards_decay_%     ?
_refine_special_details
;
Refinement of <i>F</i>^2^ against ALL reflections. The weighted <i>R</i>-factor
wR and goodness of fit <i>S</i> are based on <i>F</i>^2^, conventional
<i>R</i>-factors <i>R</i> are based on <i>F</i>, with <i>F</i> set to zero for
negative <i>F</i>^2^. The threshold expression of <i>F</i>^2^ >
\s(<i>F</i>^2^) is used only for calculating <i>R</i>-factors(gt) etc. and is
not relevant to the choice of reflections for refinement. <i>R</i>-factors
based on <i>F</i>^2^ are statistically about twice as large as those based on
<i>F</i>, and <i>R</i>- factors based on ALL data will be even larger.
;
_reflns_number_total     8981
_reflns_number_gt     4754
_reflns_threshold_expression     I>2\s(I)
_refine_ls_structure_factor_coef     Fsqd
_refine_ls_matrix_type     full
_refine_ls_R_factor_all     0.1212
_refine_ls_R_factor_gt     0.0616
_refine_ls_wR_factor_gt     0.1610
_refine_ls_wR_factor_ref     0.1848
_refine_ls_goodness_of_fit_ref     1.033
_refine_ls_restrained_S_all     1.083
_refine_ls_number_reflns     8981
_refine_ls_number_parameters     578
_refine_ls_number_restraints     28
_refine_ls_hydrogen_treatment     mixed
_refine_ls_weighting_scheme     calc
_refine_ls_weighting_details
                 'calc w=1/[\s^2^(Fo^2^)+(0.0889P)^2^] where P=(Fo^2^+2Fc^2^)/3'
_atom_sites_solution_hydrogens     geom
_atom_sites_solution_primary     direct
_atom_sites_solution_secondary     difmap
_refine_ls_shift/su_max     0.001
_refine_ls_shift/su_mean     0.000
_refine_diff_density_max     0.446
_refine_diff_density_min     -0.499
_refine_ls_extinction_method     SHELXL
_refine_ls_extinction_coef     0.0033(8)
_refine_ls_extinction_expression
                                  'Fc^*^=kFc[1+0.001xFc^2^\l^3^/sin(2\q)]^-1/4^'
loop_
    _atom_type_symbol
    _atom_type_description
    _atom_type_scat_dispersion_real
    _atom_type_scat_dispersion_imag
    _atom_type_scat_source
    'C' 'C' 0.0033 0.0016
                         'International Tables Vol C Tables 4.2.6.8 and 6.1.1.4'
    'H' 'H' 0.0000 0.0000
                         'International Tables Vol C Tables 4.2.6.8 and 6.1.1.4'
    'N' 'N' 0.0061 0.0033
                         'International Tables Vol C Tables 4.2.6.8 and 6.1.1.4'
    'O' 'O' 0.0106 0.0060
                         'International Tables Vol C Tables 4.2.6.8 and 6.1.1.4'
_computing_data_collection     '<i>X-AREA</i> (Stoe & Cie, 2002)'
_computing_cell_refinement     '<i>X-RED32</i> (Stoe & Cie, 2002)'
_computing_data_reduction     '<i>X-RED32</i> (Stoe & Cie, 2002)'
_computing_structure_solution     '<i>SHELXS97</i> (Sheldrick, 2008)'
_computing_structure_refinement     '<i>SHELXL97</i> (Sheldrick, 2008)'
_computing_molecular_graphics     '<i>ORTEP-3 for Windows</i> (Farrugia, 1997)'
_computing_publication_material     '<i>WinGX</i> (Farrugia, 1999)'
loop_
    _atom_site_type_symbol
    _atom_site_label
    _atom_site_fract_x
    _atom_site_fract_y
    _atom_site_fract_z
    _atom_site_U_iso_or_equiv
    _atom_site_adp_type
    _atom_site_calc_flag
    _atom_site_refinement_flags
    _atom_site_occupancy
    _atom_site_disorder_assembly
    _atom_site_disorder_group
    C C1A 0.5986(3) 0.5390(2) 0.1914(2) 0.0739(7) Uani d U 1 . .
    C C1B 0.7268(2) 0.55194(19) 0.5063(2) 0.0554(7) Uani d . 1 . .
    C C1C 0.8834(2) 0.53869(18) 0.85417(19) 0.0543(7) Uani d . 1 . .
    C C2A 0.5104(3) 0.5079(3) 0.1644(3) 0.0886(8) Uani d U 1 . .
    H H2A 0.4310 0.5349 0.1825 0.106 Uiso calc R 1 . .
    C C2B 0.6716(2) 0.47435(19) 0.5147(2) 0.0585(7) Uani d . 1 . .
    H H2B 0.6021 0.4752 0.5516 0.070 Uiso calc R 1 . .
    C C2C 0.8125(3) 0.5360(2) 0.7868(2) 0.0622(7) Uani d . 1 . .
    H H2C 0.7435 0.5885 0.7721 0.075 Uiso calc R 1 . .
    C C3A 0.5357(3) 0.4367(3) 0.1102(3) 0.1025(9) Uani d U 1 . .
    H H3A 0.4728 0.4167 0.0924 0.123 Uiso calc R 1 . .
    C C3B 0.7178(2) 0.3959(2) 0.4692(2) 0.0599(7) Uani d . 1 . .
    H H3B 0.6804 0.3436 0.4769 0.072 Uiso calc R 1 . .
    C C3C 0.8417(2) 0.4568(2) 0.7406(2) 0.0618(7) Uani d . 1 . .
    H H3C 0.7936 0.4570 0.6945 0.074 Uiso calc R 1 . .
    C C4A 0.6511(3) 0.3947(3) 0.0818(3) 0.0847(8) Uani d U 1 . .
    C C4B 0.8193(2) 0.3943(2) 0.4124(2) 0.0574(7) Uani d . 1 . .
    C C4C 0.9435(2) 0.37715(19) 0.76353(19) 0.0535(7) Uani d . 1 . .
    C C5A 0.7385(3) 0.4257(3) 0.1086(3) 0.0851(8) Uani d U 1 . .
    H H5A 0.8178 0.3998 0.0896 0.102 Uiso calc R 1 . .
    C C5B 0.8760(3) 0.4707(2) 0.4033(2) 0.0701(8) Uani d . 1 . .
    H H5B 0.9446 0.4703 0.3655 0.084 Uiso calc R 1 . .
    C C5C 1.0144(2) 0.3798(2) 0.83097(19) 0.0590(7) Uani d . 1 . .
    H H5C 1.0825 0.3267 0.8468 0.071 Uiso calc R 1 . .
    C C6A 0.7132(3) 0.4959(2) 0.1644(3) 0.0821(8) Uani d U 1 . .
    H H6A 0.7764 0.5141 0.1840 0.099 Uiso calc R 1 . .
    C C6B 0.8299(3) 0.5482(2) 0.4510(2) 0.0676(8) Uani d . 1 . .
    H H6B 0.8694 0.5988 0.4456 0.081 Uiso calc R 1 . .
    C C6C 0.9857(2) 0.4600(2) 0.8752(2) 0.0593(7) Uani d . 1 . .
    H H6C 1.0355 0.4612 0.9195 0.071 Uiso calc R 1 . .
    C C7A 0.7786(3) 0.2916(2) -0.0147(3) 0.0843(10) Uani d . 1 . .
    H H71A 0.8379 0.2535 0.0302 0.101 Uiso calc R 1 . .
    H H72A 0.8049 0.3496 -0.0489 0.101 Uiso calc R 1 . .
    C C7B 0.9671(3) 0.3015(3) 0.3177(3) 0.0918(11) Uani d . 1 . .
    H H71B 1.0327 0.2975 0.3551 0.110 Uiso calc R 1 . .
    H H72B 0.9617 0.3593 0.2675 0.110 Uiso calc R 1 . .
    C C7C 0.9124(3) 0.2908(2) 0.6506(2) 0.0759(9) Uani d . 1 . .
    H H71C 0.9030 0.3519 0.6036 0.091 Uiso calc R 1 . .
    H H72C 0.8330 0.2849 0.6742 0.091 Uiso calc R 1 . .
    C C8A 0.7666(4) 0.2261(3) -0.0774(3) 0.1043(13) Uani d . 1 . .
    H H81A 0.8429 0.2033 -0.1080 0.156 Uiso calc R 1 . .
    H H82A 0.7078 0.2643 -0.1216 0.156 Uiso calc R 1 . .
    H H83A 0.7415 0.1684 -0.0429 0.156 Uiso calc R 1 . .
    C C8B 0.9897(4) 0.2067(3) 0.2822(3) 0.1280(18) Uani d . 1 . .
    H H81B 1.0636 0.1975 0.2461 0.192 Uiso calc R 1 . .
    H H82B 0.9244 0.2114 0.2452 0.192 Uiso calc R 1 . .
    H H83B 0.9956 0.1499 0.3323 0.192 Uiso calc R 1 . .
    C C8C 0.9778(4) 0.1998(3) 0.6119(3) 0.1083(14) Uani d . 1 . .
    H H81C 0.9328 0.1947 0.5636 0.162 Uiso calc R 1 . .
    H H82C 0.9865 0.1398 0.6589 0.162 Uiso calc R 1 . .
    H H83C 1.0560 0.2065 0.5884 0.162 Uiso calc R 1 . .
    C C9A 0.6362(3) 0.6629(2) 0.2591(2) 0.0634(8) Uani d . 1 . .
    H H9A 0.7133 0.6485 0.2324 0.076 Uiso calc R 1 . .
    C C9B 0.5829(3) 0.6563(2) 0.5894(2) 0.0667(8) Uani d . 1 . .
    H H9B 0.5275 0.6234 0.5787 0.080 Uiso calc R 1 . .
    C C9C 0.7487(3) 0.6580(2) 0.9270(2) 0.0641(8) Uani d . 1 . .
    H H9C 0.6892 0.6310 0.9134 0.077 Uiso calc R 1 . .
    C C10A 0.6030(2) 0.74064(19) 0.3135(2) 0.0572(7) Uani d . 1 . .
    C C10B 0.5447(3) 0.7328(2) 0.6455(2) 0.0634(8) Uani d . 1 . .
    C C10C 0.7133(3) 0.74098(19) 0.9755(2) 0.0594(7) Uani d . 1 . .
    C C11A 0.4868(2) 0.76687(18) 0.35280(19) 0.0552(7) Uani d . 1 . .
    C C11B 0.6238(3) 0.78544(19) 0.6623(2) 0.0582(7) Uani d . 1 . .
    C C11C 0.7967(3) 0.78991(19) 0.99204(19) 0.0582(7) Uani d . 1 . .
    C C12A 0.4578(3) 0.84182(19) 0.4053(2) 0.0595(7) Uani d . 1 . .
    C C12B 0.5872(3) 0.85486(19) 0.7208(2) 0.0630(8) Uani d . 1 . .
    C C12C 0.7606(3) 0.8675(2) 1.0424(2) 0.0643(8) Uani d . 1 . .
    C C13A 0.5422(3) 0.8900(2) 0.4160(2) 0.0685(8) Uani d . 1 . .
    H H13A 0.5223 0.9405 0.4502 0.082 Uiso calc R 1 . .
    C C13B 0.4725(3) 0.8708(2) 0.7595(2) 0.0776(9) Uani d . 1 . .
    H H13B 0.4476 0.9169 0.7980 0.093 Uiso calc R 1 . .
    C C13C 0.6418(3) 0.8957(2) 1.0720(2) 0.0747(9) Uani d . 1 . .
    H H13C 0.6170 0.9478 1.1044 0.090 Uiso calc R 1 . .
    C C14A 0.6569(3) 0.8645(2) 0.3763(2) 0.0770(9) Uani d . 1 . .
    H H14A 0.7136 0.8974 0.3844 0.092 Uiso calc R 1 . .
    C C14B 0.3935(3) 0.8197(3) 0.7422(3) 0.0922(11) Uani d . 1 . .
    H H14B 0.3162 0.8318 0.7688 0.111 Uiso calc R 1 . .
    C C14C 0.5590(3) 0.8483(2) 1.0546(3) 0.0814(10) Uani d . 1 . .
    H H14C 0.4793 0.8686 1.0754 0.098 Uiso calc R 1 . .
    C C15A 0.6866(3) 0.7913(2) 0.3256(2) 0.0704(8) Uani d . 1 . .
    H H15A 0.7634 0.7750 0.2986 0.084 Uiso calc R 1 . .
    C C15B 0.4284(3) 0.7512(3) 0.6860(3) 0.0877(11) Uani d . 1 . .
    H H15B 0.3749 0.7169 0.6747 0.105 Uiso calc R 1 . .
    C C15C 0.5929(3) 0.7720(2) 1.0072(2) 0.0738(9) Uani d . 1 . .
    H H15C 0.5366 0.7405 0.9958 0.089 Uiso calc R 1 . .
    C C16A 0.3035(3) 0.9448(2) 0.4879(3) 0.0798(10) Uani d . 1 . .
    H H16D 0.3142 1.0067 0.4482 0.096 Uiso calc R 1 . .
    H H16E 0.3498 0.9313 0.5417 0.096 Uiso calc R 1 . .
    C C16B 0.6400(3) 0.9729(2) 0.7923(2) 0.0712(9) Uani d . 1 . .
    H H16F 0.6199 0.9406 0.8535 0.085 Uiso calc R 1 . .
    H H16G 0.5708 1.0275 0.7695 0.085 Uiso calc R 1 . .
    C C16C 0.8224(3) 0.9747(3) 1.1205(3) 0.0880(11) Uani d . 1 . .
    H H16I 0.7923 0.9417 1.1781 0.106 Uiso calc R 1 . .
    H H16H 0.7612 1.0359 1.0969 0.106 Uiso calc R 1 . .
    C C17A 0.1739(4) 0.9550(3) 0.5138(4) 0.1238(18) Uani d . 1 . .
    H H17D 0.1647 0.8934 0.5533 0.186 Uiso calc R 1 . .
    H H17E 0.1293 0.9678 0.4599 0.186 Uiso calc R 1 . .
    H H17F 0.1440 1.0104 0.5448 0.186 Uiso calc R 1 . .
    C C17B 0.7467(3) 1.0134(3) 0.7927(3) 0.0948(11) Uani d . 1 . .
    H H17I 0.7288 1.0619 0.8315 0.142 Uiso calc R 1 . .
    H H17G 0.7653 1.0456 0.7318 0.142 Uiso calc R 1 . .
    H H17H 0.8146 0.9586 0.8149 0.142 Uiso calc R 1 . .
    C C17C 0.9351(4) 1.0004(3) 1.1338(3) 0.1092(14) Uani d . 1 . .
    H H17K 0.9190 1.0456 1.1757 0.164 Uiso calc R 1 . .
    H H17L 0.9643 1.0327 1.0764 0.164 Uiso calc R 1 . .
    H H17M 0.9948 0.9395 1.1579 0.164 Uiso calc R 1 . .
    N N1A 0.5638(2) 0.61332(16) 0.24631(17) 0.0616(6) Uani d . 1 . .
    N N1B 0.6892(2) 0.63265(15) 0.55443(16) 0.0597(6) Uani d . 1 . .
    N N1C 0.8578(2) 0.62015(16) 0.90201(16) 0.0600(6) Uani d . 1 . .
    O O1A 0.40193(19) 0.72146(16) 0.34247(17) 0.0770(7) Uani d . 1 . .
    H H1A 0.439(3) 0.681(3) 0.304(3) 0.116 Uiso d . 1 . .
    O O1B 0.73590(19) 0.77207(15) 0.62429(16) 0.0741(6) Uani d . 1 . .
    H H1B 0.745(3) 0.722(3) 0.596(3) 0.111 Uiso d . 1 . .
    O O1C 0.91309(17) 0.76443(15) 0.96280(15) 0.0680(6) Uani d . 1 . .
    H H1C 0.920(3) 0.708(3) 0.939(3) 0.102 Uiso d . 1 . .
    O O2A 0.34239(19) 0.86173(15) 0.44148(16) 0.0773(6) Uani d . 1 . .
    O O2B 0.6720(2) 0.90079(15) 0.73405(16) 0.0777(6) Uani d . 1 . .
    O O2C 0.8492(2) 0.90863(16) 1.05770(16) 0.0818(7) Uani d . 1 . .
    O O3A 0.6664(2) 0.32439(19) 0.02880(18) 0.0941(8) Uani d . 1 . .
    O O3B 0.85657(18) 0.31313(14) 0.37065(15) 0.0708(6) Uani d . 1 . .
    O O3C 0.98225(17) 0.29559(14) 0.72252(14) 0.0676(6) Uani d . 1 . .
loop_
    _atom_site_aniso_label
    _atom_site_aniso_U_11
    _atom_site_aniso_U_22
    _atom_site_aniso_U_33
    _atom_site_aniso_U_12
    _atom_site_aniso_U_13
    _atom_site_aniso_U_23
    C1A 0.0555(13) 0.0795(14) 0.1026(18) -0.0235(11) 0.0102(12) -0.0499(14)
    C1B 0.0575(16) 0.0539(14) 0.0578(18) -0.0138(12) -0.0069(13) -0.0169(13)
    C1C 0.0546(16) 0.0519(14) 0.0589(18) -0.0170(12) -0.0025(13) -0.0128(13)
    C2A 0.0602(15) 0.1061(18) 0.118(2) -0.0278(14) 0.0152(15) -0.0624(17)
    C2B 0.0525(15) 0.0630(15) 0.0641(19) -0.0161(12) 0.0028(13) -0.0229(14)
    C2C 0.0617(17) 0.0576(15) 0.0618(19) -0.0026(13) -0.0130(14) -0.0128(14)
    C3A 0.0692(16) 0.131(2) 0.138(2) -0.0391(15) 0.0168(16) -0.0835(19)
    C3B 0.0570(17) 0.0631(15) 0.070(2) -0.0242(13) 0.0006(14) -0.0251(14)
    C3C 0.0596(17) 0.0666(16) 0.0581(18) -0.0069(13) -0.0157(13) -0.0168(14)
    C4A 0.0628(14) 0.0972(16) 0.120(2) -0.0325(12) 0.0159(14) -0.0687(16)
    C4B 0.0580(16) 0.0613(15) 0.0554(18) -0.0167(13) 0.0011(13) -0.0173(13)
    C4C 0.0531(15) 0.0567(14) 0.0507(17) -0.0122(12) 0.0014(13) -0.0150(13)
    C5A 0.0579(15) 0.0948(17) 0.122(2) -0.0237(13) 0.0144(15) -0.0652(17)
    C5B 0.0719(19) 0.0650(17) 0.076(2) -0.0281(15) 0.0196(16) -0.0174(16)
    C5C 0.0491(15) 0.0663(16) 0.0575(18) -0.0029(12) -0.0048(13) -0.0185(14)
    C6A 0.0573(14) 0.0926(17) 0.114(2) -0.0230(13) 0.0047(14) -0.0568(16)
    C6B 0.0679(19) 0.0622(16) 0.080(2) -0.0281(14) 0.0043(16) -0.0194(15)
    C6C 0.0492(15) 0.0717(17) 0.0601(19) -0.0137(13) -0.0076(13) -0.0204(14)
    C7A 0.084(2) 0.079(2) 0.100(3) -0.0289(17) 0.025(2) -0.044(2)
    C7B 0.089(2) 0.091(2) 0.096(3) -0.0246(19) 0.038(2) -0.038(2)
    C7C 0.077(2) 0.0804(19) 0.078(2) -0.0150(16) -0.0135(17) -0.0350(17)
    C8A 0.125(3) 0.092(2) 0.110(3) -0.034(2) 0.027(3) -0.058(2)
    C8B 0.154(4) 0.100(3) 0.135(4) -0.036(3) 0.069(3) -0.063(3)
    C8C 0.129(3) 0.092(2) 0.113(3) -0.009(2) -0.028(3) -0.056(2)
    C9A 0.0603(18) 0.0605(16) 0.070(2) -0.0138(14) 0.0043(14) -0.0195(15)
    C9B 0.0636(19) 0.0622(16) 0.080(2) -0.0107(14) -0.0149(16) -0.0284(15)
    C9C 0.0609(18) 0.0610(16) 0.073(2) -0.0163(13) -0.0048(15) -0.0180(15)
    C10A 0.0605(17) 0.0529(14) 0.0601(19) -0.0169(12) -0.0024(13) -0.0130(13)
    C10B 0.0606(18) 0.0589(15) 0.072(2) -0.0080(13) -0.0100(15) -0.0214(14)
    C10C 0.0578(17) 0.0564(15) 0.0632(19) -0.0107(12) -0.0028(13) -0.0158(14)
    C11A 0.0608(17) 0.0483(13) 0.0582(18) -0.0193(12) 0.0024(13) -0.0101(13)
    C11B 0.0617(17) 0.0514(14) 0.0580(18) -0.0066(12) -0.0048(14) -0.0132(13)
    C11C 0.0587(17) 0.0582(15) 0.0558(18) -0.0115(13) -0.0029(13) -0.0120(13)
    C12A 0.0670(18) 0.0514(14) 0.0592(19) -0.0138(13) 0.0024(14) -0.0136(13)
    C12B 0.0682(19) 0.0529(15) 0.069(2) -0.0117(13) -0.0044(15) -0.0198(14)
    C12C 0.073(2) 0.0589(15) 0.063(2) -0.0143(14) -0.0036(15) -0.0194(14)
    C13A 0.076(2) 0.0626(16) 0.076(2) -0.0222(15) 0.0007(16) -0.0293(16)
    C13B 0.079(2) 0.0725(19) 0.085(2) -0.0134(17) 0.0087(18) -0.0372(18)
    C13C 0.076(2) 0.0720(18) 0.077(2) -0.0128(16) 0.0094(17) -0.0324(17)
    C14A 0.073(2) 0.0788(19) 0.093(3) -0.0284(16) 0.0009(18) -0.0381(19)
    C14B 0.067(2) 0.103(2) 0.117(3) -0.0223(19) 0.017(2) -0.053(2)
    C14C 0.066(2) 0.084(2) 0.095(3) -0.0134(17) 0.0122(18) -0.033(2)
    C15A 0.0613(18) 0.0724(18) 0.083(2) -0.0212(14) 0.0032(16) -0.0256(17)
    C15B 0.066(2) 0.091(2) 0.120(3) -0.0201(17) 0.000(2) -0.053(2)
    C15C 0.0645(19) 0.0778(19) 0.083(2) -0.0194(15) 0.0051(16) -0.0270(18)
    C16A 0.086(2) 0.0717(18) 0.093(3) -0.0252(16) 0.0197(19) -0.0437(18)
    C16B 0.091(2) 0.0589(16) 0.067(2) -0.0121(15) -0.0059(17) -0.0274(15)
    C16C 0.107(3) 0.084(2) 0.089(3) -0.0366(19) 0.012(2) -0.040(2)
    C17A 0.091(3) 0.126(3) 0.183(5) -0.036(2) 0.047(3) -0.103(3)
    C17B 0.108(3) 0.084(2) 0.109(3) -0.031(2) -0.003(2) -0.049(2)
    C17C 0.114(3) 0.115(3) 0.127(4) -0.042(2) 0.000(3) -0.068(3)
    N1A 0.0679(15) 0.0510(12) 0.0664(16) -0.0144(11) 0.0041(12) -0.0176(11)
    N1B 0.0659(15) 0.0514(12) 0.0618(16) -0.0100(11) -0.0074(12) -0.0164(11)
    N1C 0.0619(15) 0.0575(12) 0.0635(16) -0.0165(11) -0.0010(12) -0.0180(11)
    O1A 0.0693(14) 0.0777(13) 0.1005(19) -0.0336(11) 0.0217(12) -0.0451(12)
    O1B 0.0715(14) 0.0712(13) 0.0911(17) -0.0221(10) 0.0078(11) -0.0404(12)
    O1C 0.0580(12) 0.0723(12) 0.0797(15) -0.0164(10) 0.0023(10) -0.0309(11)
    O2A 0.0761(14) 0.0748(12) 0.0942(17) -0.0282(10) 0.0229(12) -0.0452(12)
    O2B 0.0844(15) 0.0733(12) 0.0889(17) -0.0244(11) 0.0071(12) -0.0445(12)
    O2C 0.0815(15) 0.0887(14) 0.0908(17) -0.0278(12) 0.0070(12) -0.0481(13)
    O3A 0.0826(16) 0.1172(18) 0.113(2) -0.0461(13) 0.0254(14) -0.0739(16)
    O3B 0.0683(13) 0.0693(11) 0.0820(15) -0.0202(10) 0.0153(11) -0.0354(11)
    O3C 0.0641(12) 0.0707(12) 0.0700(14) -0.0054(9) -0.0109(10) -0.0307(11)
_geom_special_details
;
All esds (except the esd in the dihedral angle between two l.s. planes) are
estimated using the full covariance matrix. The cell esds are taken into
account individually in the estimation of esds in distances, angles and
torsion angles; correlations between esds in cell parameters are only used
when they are defined by crystal symmetry. An approximate (isotropic)
treatment of cell esds is used for estimating esds involving l.s. planes.
;
loop_
    _geom_bond_atom_site_label_1
    _geom_bond_atom_site_label_2
    _geom_bond_site_symmetry_2
    _geom_bond_distance
    _geom_bond_publ_flag
    C1A C2A . 1.342(4) ?
    C1A C6A . 1.358(4) ?
    C1A N1A . 1.419(3) ?
    C1B C6B . 1.382(4) ?
    C1B C2B . 1.384(4) ?
    C1B N1B . 1.422(3) ?
    C1C C2C . 1.378(4) ?
    C1C C6C . 1.382(4) ?
    C1C N1C . 1.430(3) ?
    C2A C3A . 1.378(4) ?
    C2A H2A . 0.9300 ?
    C2B C3B . 1.378(3) ?
    C2B H2B . 0.9300 ?
    C2C C3C . 1.385(4) ?
    C2C H2C . 0.9300 ?
    C3A C4A . 1.368(4) ?
    C3A H3A . 0.9300 ?
    C3B C4B . 1.381(4) ?
    C3B H3B . 0.9300 ?
    C3C C4C . 1.389(4) ?
    C3C H3C . 0.9300 ?
    C4A C5A . 1.333(4) ?
    C4A O3A . 1.364(4) ?
    C4B O3B . 1.365(3) ?
    C4B C5B . 1.379(4) ?
    C4C O3C . 1.364(3) ?
    C4C C5C . 1.379(4) ?
    C5A C6A . 1.385(4) ?
    C5A H5A . 0.9300 ?
    C5B C6B . 1.389(4) ?
    C5B H5B . 0.9300 ?
    C5C C6C . 1.377(4) ?
    C5C H5C . 0.9300 ?
    C6A H6A . 0.9300 ?
    C6B H6B . 0.9300 ?
    C6C H6C . 0.9300 ?
    C7A O3A . 1.400(4) ?
    C7A C8A . 1.495(5) ?
    C7A H71A . 0.9700 ?
    C7A H72A . 0.9700 ?
    C7B O3B . 1.428(4) ?
    C7B C8B . 1.488(5) ?
    C7B H71B . 0.9700 ?
    C7B H72B . 0.9700 ?
    C7C O3C . 1.437(4) ?
    C7C C8C . 1.498(4) ?
    C7C H71C . 0.9700 ?
    C7C H72C . 0.9700 ?
    C8A H81A . 0.9600 ?
    C8A H82A . 0.9600 ?
    C8A H83A . 0.9600 ?
    C8B H81B . 0.9600 ?
    C8B H82B . 0.9600 ?
    C8B H83B . 0.9600 ?
    C8C H81C . 0.9600 ?
    C8C H82C . 0.9600 ?
    C8C H83C . 0.9600 ?
    C9A N1A . 1.277(4) ?
    C9A C10A . 1.452(4) ?
    C9A H9A . 0.9300 ?
    C9B N1B . 1.274(4) ?
    C9B C10B . 1.456(4) ?
    C9B H9B . 0.9300 ?
    C9C N1C . 1.279(3) ?
    C9C C10C . 1.451(4) ?
    C9C H9C . 0.9300 ?
    C10A C15A . 1.394(4) ?
    C10A C11A . 1.399(4) ?
    C10B C11B . 1.396(4) ?
    C10B C15B . 1.401(4) ?
    C10C C11C . 1.397(4) ?
    C10C C15C . 1.408(4) ?
    C11A O1A . 1.347(3) ?
    C11A C12A . 1.401(4) ?
    C11B O1B . 1.346(3) ?
    C11B C12B . 1.407(4) ?
    C11C O1C . 1.349(3) ?
    C11C C12C . 1.408(4) ?
    C12A O2A . 1.369(3) ?
    C12A C13A . 1.371(4) ?
    C12B O2B . 1.364(4) ?
    C12B C13B . 1.376(4) ?
    C12C O2C . 1.367(4) ?
    C12C C13C . 1.378(4) ?
    C13A C14A . 1.386(4) ?
    C13A H13A . 0.9300 ?
    C13B C14B . 1.381(5) ?
    C13B H13B . 0.9300 ?
    C13C C14C . 1.381(5) ?
    C13C H13C . 0.9300 ?
    C14A C15A . 1.361(4) ?
    C14A H14A . 0.9300 ?
    C14B C15B . 1.370(4) ?
    C14B H14B . 0.9300 ?
    C14C C15C . 1.362(4) ?
    C14C H14C . 0.9300 ?
    C15A H15A . 0.9300 ?
    C15B H15B . 0.9300 ?
    C15C H15C . 0.9300 ?
    C16A O2A . 1.432(3) ?
    C16A C17A . 1.487(5) ?
    C16A H16D . 0.9700 ?
    C16A H16E . 0.9700 ?
    C16B O2B . 1.431(3) ?
    C16B C17B . 1.495(5) ?
    C16B H16F . 0.9700 ?
    C16B H16G . 0.9700 ?
    C16C O2C . 1.420(4) ?
    C16C C17C . 1.487(5) ?
    C16C H16I . 0.9700 ?
    C16C H16H . 0.9700 ?
    C17A H17D . 0.9600 ?
    C17A H17E . 0.9600 ?
    C17A H17F . 0.9600 ?
    C17B H17I . 0.9600 ?
    C17B H17G . 0.9600 ?
    C17B H17H . 0.9600 ?
    C17C H17K . 0.9600 ?
    C17C H17L . 0.9600 ?
    C17C H17M . 0.9600 ?
    O1A H1A . 0.89(4) ?
    O1B H1B . 0.88(4) ?
    O1C H1C . 0.92(4) ?
loop_
    _geom_angle_atom_site_label_1
    _geom_angle_atom_site_label_2
    _geom_angle_atom_site_label_3
    _geom_angle_site_symmetry_1
    _geom_angle_site_symmetry_3
    _geom_angle
    _geom_angle_publ_flag
    C2A C1A C6A . . 117.1(3) ?
    C2A C1A N1A . . 117.0(3) ?
    C6A C1A N1A . . 125.8(3) ?
    C6B C1B C2B . . 117.9(2) ?
    C6B C1B N1B . . 117.2(3) ?
    C2B C1B N1B . . 124.8(3) ?
    C2C C1C C6C . . 118.5(2) ?
    C2C C1C N1C . . 123.2(2) ?
    C6C C1C N1C . . 118.3(2) ?
    C1A C2A C3A . . 121.0(3) ?
    C1A C2A H2A . . 119.5 ?
    C3A C2A H2A . . 119.5 ?
    C3B C2B C1B . . 121.0(3) ?
    C3B C2B H2B . . 119.5 ?
    C1B C2B H2B . . 119.5 ?
    C1C C2C C3C . . 121.5(2) ?
    C1C C2C H2C . . 119.2 ?
    C3C C2C H2C . . 119.2 ?
    C4A C3A C2A . . 121.8(3) ?
    C4A C3A H3A . . 119.1 ?
    C2A C3A H3A . . 119.1 ?
    C2B C3B C4B . . 120.5(3) ?
    C2B C3B H3B . . 119.7 ?
    C4B C3B H3B . . 119.7 ?
    C2C C3C C4C . . 119.4(3) ?
    C2C C3C H3C . . 120.3 ?
    C4C C3C H3C . . 120.3 ?
    C5A C4A O3A . . 125.8(3) ?
    C5A C4A C3A . . 117.1(3) ?
    O3A C4A C3A . . 117.1(3) ?
    O3B C4B C5B . . 125.3(3) ?
    O3B C4B C3B . . 115.4(2) ?
    C5B C4B C3B . . 119.3(3) ?
    O3C C4C C5C . . 116.0(2) ?
    O3C C4C C3C . . 125.0(3) ?
    C5C C4C C3C . . 119.0(2) ?
    C4A C5A C6A . . 121.0(3) ?
    C4A C5A H5A . . 119.5 ?
    C6A C5A H5A . . 119.5 ?
    C4B C5B C6B . . 119.6(3) ?
    C4B C5B H5B . . 120.2 ?
    C6B C5B H5B . . 120.2 ?
    C6C C5C C4C . . 120.9(2) ?
    C6C C5C H5C . . 119.5 ?
    C4C C5C H5C . . 119.5 ?
    C1A C6A C5A . . 121.9(3) ?
    C1A C6A H6A . . 119.0 ?
    C5A C6A H6A . . 119.0 ?
    C1B C6B C5B . . 121.6(3) ?
    C1B C6B H6B . . 119.2 ?
    C5B C6B H6B . . 119.2 ?
    C5C C6C C1C . . 120.5(3) ?
    C5C C6C H6C . . 119.7 ?
    C1C C6C H6C . . 119.7 ?
    O3A C7A C8A . . 108.5(3) ?
    O3A C7A H71A . . 110.0 ?
    C8A C7A H71A . . 110.0 ?
    O3A C7A H72A . . 110.0 ?
    C8A C7A H72A . . 110.0 ?
    H71A C7A H72A . . 108.4 ?
    O3B C7B C8B . . 108.1(3) ?
    O3B C7B H71B . . 110.1 ?
    C8B C7B H71B . . 110.1 ?
    O3B C7B H72B . . 110.1 ?
    C8B C7B H72B . . 110.1 ?
    H71B C7B H72B . . 108.4 ?
    O3C C7C C8C . . 107.8(3) ?
    O3C C7C H71C . . 110.1 ?
    C8C C7C H71C . . 110.1 ?
    O3C C7C H72C . . 110.1 ?
    C8C C7C H72C . . 110.1 ?
    H71C C7C H72C . . 108.5 ?
    C7A C8A H81A . . 109.5 ?
    C7A C8A H82A . . 109.5 ?
    H81A C8A H82A . . 109.5 ?
    C7A C8A H83A . . 109.5 ?
    H81A C8A H83A . . 109.5 ?
    H82A C8A H83A . . 109.5 ?
    C7B C8B H81B . . 109.5 ?
    C7B C8B H82B . . 109.5 ?
    H81B C8B H82B . . 109.5 ?
    C7B C8B H83B . . 109.5 ?
    H81B C8B H83B . . 109.5 ?
    H82B C8B H83B . . 109.5 ?
    C7C C8C H81C . . 109.5 ?
    C7C C8C H82C . . 109.5 ?
    H81C C8C H82C . . 109.5 ?
    C7C C8C H83C . . 109.5 ?
    H81C C8C H83C . . 109.5 ?
    H82C C8C H83C . . 109.5 ?
    N1A C9A C10A . . 122.8(3) ?
    N1A C9A H9A . . 118.6 ?
    C10A C9A H9A . . 118.6 ?
    N1B C9B C10B . . 122.6(3) ?
    N1B C9B H9B . . 118.7 ?
    C10B C9B H9B . . 118.7 ?
    N1C C9C C10C . . 123.3(3) ?
    N1C C9C H9C . . 118.4 ?
    C10C C9C H9C . . 118.4 ?
    C15A C10A C11A . . 119.4(3) ?
    C15A C10A C9A . . 120.0(3) ?
    C11A C10A C9A . . 120.6(3) ?
    C11B C10B C15B . . 119.4(3) ?
    C11B C10B C9B . . 120.9(3) ?
    C15B C10B C9B . . 119.7(3) ?
    C11C C10C C15C . . 119.5(3) ?
    C11C C10C C9C . . 121.2(3) ?
    C15C C10C C9C . . 119.3(3) ?
    O1A C11A C10A . . 122.0(2) ?
    O1A C11A C12A . . 118.7(2) ?
    C10A C11A C12A . . 119.3(3) ?
    O1B C11B C10B . . 122.1(2) ?
    O1B C11B C12B . . 117.9(3) ?
    C10B C11B C12B . . 120.0(3) ?
    O1C C11C C10C . . 122.4(2) ?
    O1C C11C C12C . . 117.8(3) ?
    C10C C11C C12C . . 119.8(3) ?
    O2A C12A C13A . . 125.1(2) ?
    O2A C12A C11A . . 115.0(3) ?
    C13A C12A C11A . . 119.9(3) ?
    O2B C12B C13B . . 125.7(3) ?
    O2B C12B C11B . . 115.3(3) ?
    C13B C12B C11B . . 119.0(3) ?
    O2C C12C C13C . . 125.5(3) ?
    O2C C12C C11C . . 115.7(3) ?
    C13C C12C C11C . . 118.9(3) ?
    C12A C13A C14A . . 120.7(3) ?
    C12A C13A H13A . . 119.6 ?
    C14A C13A H13A . . 119.6 ?
    C12B C13B C14B . . 121.2(3) ?
    C12B C13B H13B . . 119.4 ?
    C14B C13B H13B . . 119.4 ?
    C12C C13C C14C . . 121.3(3) ?
    C12C C13C H13C . . 119.3 ?
    C14C C13C H13C . . 119.3 ?
    C15A C14A C13A . . 120.0(3) ?
    C15A C14A H14A . . 120.0 ?
    C13A C14A H14A . . 120.0 ?
    C15B C14B C13B . . 120.3(3) ?
    C15B C14B H14B . . 119.8 ?
    C13B C14B H14B . . 119.8 ?
    C15C C14C C13C . . 120.5(3) ?
    C15C C14C H14C . . 119.7 ?
    C13C C14C H14C . . 119.7 ?
    C14A C15A C10A . . 120.7(3) ?
    C14A C15A H15A . . 119.6 ?
    C10A C15A H15A . . 119.6 ?
    C14B C15B C10B . . 120.1(3) ?
    C14B C15B H15B . . 119.9 ?
    C10B C15B H15B . . 119.9 ?
    C14C C15C C10C . . 120.0(3) ?
    C14C C15C H15C . . 120.0 ?
    C10C C15C H15C . . 120.0 ?
    O2A C16A C17A . . 106.8(3) ?
    O2A C16A H16D . . 110.4 ?
    C17A C16A H16D . . 110.4 ?
    O2A C16A H16E . . 110.4 ?
    C17A C16A H16E . . 110.4 ?
    H16D C16A H16E . . 108.6 ?
    O2B C16B C17B . . 107.0(3) ?
    O2B C16B H16F . . 110.3 ?
    C17B C16B H16F . . 110.3 ?
    O2B C16B H16G . . 110.3 ?
    C17B C16B H16G . . 110.3 ?
    H16F C16B H16G . . 108.6 ?
    O2C C16C C17C . . 108.0(3) ?
    O2C C16C H16I . . 110.1 ?
    C17C C16C H16I . . 110.1 ?
    O2C C16C H16H . . 110.1 ?
    C17C C16C H16H . . 110.1 ?
    H16I C16C H16H . . 108.4 ?
    C16A C17A H17D . . 109.5 ?
    C16A C17A H17E . . 109.5 ?
    H17D C17A H17E . . 109.5 ?
    C16A C17A H17F . . 109.5 ?
    H17D C17A H17F . . 109.5 ?
    H17E C17A H17F . . 109.5 ?
    C16B C17B H17I . . 109.5 ?
    C16B C17B H17G . . 109.5 ?
    H17I C17B H17G . . 109.5 ?
    C16B C17B H17H . . 109.5 ?
    H17I C17B H17H . . 109.5 ?
    H17G C17B H17H . . 109.5 ?
    C16C C17C H17K . . 109.5 ?
    C16C C17C H17L . . 109.5 ?
    H17K C17C H17L . . 109.5 ?
    C16C C17C H17M . . 109.5 ?
    H17K C17C H17M . . 109.5 ?
    H17L C17C H17M . . 109.5 ?
    C9A N1A C1A . . 121.3(2) ?
    C9B N1B C1B . . 121.3(3) ?
    C9C N1C C1C . . 119.0(2) ?
    C11A O1A H1A . . 102(3) ?
    C11B O1B H1B . . 105(3) ?
    C11C O1C H1C . . 104(2) ?
    C12A O2A C16A . . 117.6(2) ?
    C12B O2B C16B . . 118.0(2) ?
    C12C O2C C16C . . 117.7(3) ?
    C4A O3A C7A . . 119.4(3) ?
    C4B O3B C7B . . 118.4(2) ?
    C4C O3C C7C . . 117.9(2) ?
loop_
    _geom_torsion_atom_site_label_1
    _geom_torsion_atom_site_label_2
    _geom_torsion_atom_site_label_3
    _geom_torsion_atom_site_label_4
    _geom_torsion_site_symmetry_1
    _geom_torsion_site_symmetry_2
    _geom_torsion_site_symmetry_3
    _geom_torsion_site_symmetry_4
    _geom_torsion
    _geom_torsion_publ_flag
    C6A C1A C2A C3A . . . . -1.1(6) ?
    N1A C1A C2A C3A . . . . 179.4(4) ?
    C6B C1B C2B C3B . . . . -0.1(4) ?
    N1B C1B C2B C3B . . . . -176.4(3) ?
    C6C C1C C2C C3C . . . . 0.0(4) ?
    N1C C1C C2C C3C . . . . 178.6(3) ?
    C1A C2A C3A C4A . . . . 0.1(7) ?
    C1B C2B C3B C4B . . . . -1.5(4) ?
    C1C C2C C3C C4C . . . . 1.2(4) ?
    C2A C3A C4A C5A . . . . -0.1(7) ?
    C2A C3A C4A O3A . . . . 179.6(4) ?
    C2B C3B C4B O3B . . . . -179.7(3) ?
    C2B C3B C4B C5B . . . . 1.7(4) ?
    C2C C3C C4C O3C . . . . -179.3(3) ?
    C2C C3C C4C C5C . . . . -1.1(4) ?
    O3A C4A C5A C6A . . . . -178.4(4) ?
    C3A C4A C5A C6A . . . . 1.3(6) ?
    O3B C4B C5B C6B . . . . -178.8(3) ?
    C3B C4B C5B C6B . . . . -0.3(5) ?
    O3C C4C C5C C6C . . . . 178.2(2) ?
    C3C C4C C5C C6C . . . . -0.2(4) ?
    C2A C1A C6A C5A . . . . 2.3(6) ?
    N1A C1A C6A C5A . . . . -178.2(3) ?
    C4A C5A C6A C1A . . . . -2.5(6) ?
    C2B C1B C6B C5B . . . . 1.5(5) ?
    N1B C1B C6B C5B . . . . 178.1(3) ?
    C4B C5B C6B C1B . . . . -1.3(5) ?
    C4C C5C C6C C1C . . . . 1.5(4) ?
    C2C C1C C6C C5C . . . . -1.4(4) ?
    N1C C1C C6C C5C . . . . -180.0(2) ?
    N1A C9A C10A C15A . . . . 179.4(3) ?
    N1A C9A C10A C11A . . . . -1.9(4) ?
    N1B C9B C10B C11B . . . . 1.1(5) ?
    N1B C9B C10B C15B . . . . -176.5(3) ?
    N1C C9C C10C C11C . . . . 4.9(5) ?
    N1C C9C C10C C15C . . . . -174.6(3) ?
    C15A C10A C11A O1A . . . . 179.1(3) ?
    C9A C10A C11A O1A . . . . 0.4(4) ?
    C15A C10A C11A C12A . . . . -1.6(4) ?
    C9A C10A C11A C12A . . . . 179.7(3) ?
    C15B C10B C11B O1B . . . . -179.0(3) ?
    C9B C10B C11B O1B . . . . 3.4(4) ?
    C15B C10B C11B C12B . . . . 1.2(4) ?
    C9B C10B C11B C12B . . . . -176.4(3) ?
    C15C C10C C11C O1C . . . . -179.4(3) ?
    C9C C10C C11C O1C . . . . 1.2(4) ?
    C15C C10C C11C C12C . . . . 1.9(4) ?
    C9C C10C C11C C12C . . . . -177.5(3) ?
    O1A C11A C12A O2A . . . . -0.2(4) ?
    C10A C11A C12A O2A . . . . -179.5(2) ?
    O1A C11A C12A C13A . . . . -179.2(3) ?
    C10A C11A C12A C13A . . . . 1.5(4) ?
    O1B C11B C12B O2B . . . . -1.0(4) ?
    C10B C11B C12B O2B . . . . 178.8(3) ?
    O1B C11B C12B C13B . . . . 179.1(3) ?
    C10B C11B C12B C13B . . . . -1.1(4) ?
    O1C C11C C12C O2C . . . . -0.9(4) ?
    C10C C11C C12C O2C . . . . 177.9(3) ?
    O1C C11C C12C C13C . . . . 179.2(3) ?
    C10C C11C C12C C13C . . . . -2.1(4) ?
    O2A C12A C13A C14A . . . . -179.8(3) ?
    C11A C12A C13A C14A . . . . -0.9(5) ?
    O2B C12B C13B C14B . . . . -179.5(3) ?
    C11B C12B C13B C14B . . . . 0.3(5) ?
    O2C C12C C13C C14C . . . . -178.8(3) ?
    C11C C12C C13C C14C . . . . 1.2(5) ?
    C12A C13A C14A C15A . . . . 0.5(5) ?
    C12B C13B C14B C15B . . . . 0.3(6) ?
    C12C C13C C14C C15C . . . . -0.1(5) ?
    C13A C14A C15A C10A . . . . -0.6(5) ?
    C11A C10A C15A C14A . . . . 1.2(5) ?
    C9A C10A C15A C14A . . . . 179.9(3) ?
    C13B C14B C15B C10B . . . . -0.2(6) ?
    C11B C10B C15B C14B . . . . -0.6(5) ?
    C9B C10B C15B C14B . . . . 177.1(3) ?
    C13C C14C C15C C10C . . . . 0.0(5) ?
    C11C C10C C15C C14C . . . . -0.9(5) ?
    C9C C10C C15C C14C . . . . 178.6(3) ?
    C10A C9A N1A C1A . . . . 178.9(3) ?
    C2A C1A N1A C9A . . . . -164.9(3) ?
    C6A C1A N1A C9A . . . . 15.7(5) ?
    C10B C9B N1B C1B . . . . 174.7(3) ?
    C6B C1B N1B C9B . . . . 163.4(3) ?
    C2B C1B N1B C9B . . . . -20.2(4) ?
    C10C C9C N1C C1C . . . . -179.8(3) ?
    C2C C1C N1C C9C . . . . 41.6(4) ?
    C6C C1C N1C C9C . . . . -139.8(3) ?
    C13A C12A O2A C16A . . . . 5.3(4) ?
    C11A C12A O2A C16A . . . . -173.7(3) ?
    C17A C16A O2A C12A . . . . 175.7(3) ?
    C13B C12B O2B C16B . . . . -0.7(5) ?
    C11B C12B O2B C16B . . . . 179.5(3) ?
    C17B C16B O2B C12B . . . . -178.4(3) ?
    C13C C12C O2C C16C . . . . 10.2(5) ?
    C11C C12C O2C C16C . . . . -169.8(3) ?
    C17C C16C O2C C12C . . . . 173.7(3) ?
    C5A C4A O3A C7A . . . . -11.0(6) ?
    C3A C4A O3A C7A . . . . 169.3(4) ?
    C8A C7A O3A C4A . . . . -172.6(3) ?
    C5B C4B O3B C7B . . . . 4.3(5) ?
    C3B C4B O3B C7B . . . . -174.2(3) ?
    C8B C7B O3B C4B . . . . 178.2(3) ?
    C5C C4C O3C C7C . . . . -178.8(3) ?
    C3C C4C O3C C7C . . . . -0.5(4) ?
    C8C C7C O3C C4C . . . . 175.6(3) ?
loop_
    _geom_hbond_atom_site_label_D
    _geom_hbond_atom_site_label_H
    _geom_hbond_atom_site_label_A
    _geom_hbond_site_symmetry_A
    _geom_hbond_distance_DH
    _geom_hbond_distance_HA
    _geom_hbond_distance_DA
    _geom_hbond_angle_DHA
    O1A H1A N1A . 0.89(4) 1.76(4) 2.601(3) 156(4)
    O1B H1B N1B . 0.88(4) 1.80(4) 2.611(3) 152(4)
    O1C H1C N1C . 0.92(4) 1.79(4) 2.643(3) 153(3)
    C7C H71C Cg1 1_555 0.97 2.72 3.56920(10)
                                           146
    C7A H72A Cg2 2_665 0.97 2.75 3.66440(10)
                                           157
    C16B H16G Cg3 1_545 0.97 2.89 3.79350(10)
                                            156
    C16B H16F Cg4 1_555 0.97 2.78 3.66940(10)
                                            153
data_cigdem3
_journal_date_recd_electronic     2010-02-16
_journal_date_accepted     2010-02-18
_journal_name_full     'Acta Crystallographica, Section E'
_journal_year     2010
_journal_volume     66
_journal_issue      3
_journal_page_first     o684
_journal_page_last     o684
_journal_paper_category     QO
_journal_coeditor_code     IS2525
_publ_contact_author_name     'B\"uy\"ukg\"ung\"or, Orhan'
_publ_contact_author_address
;
Department of Physics
Ondokuz Mayis University
TR-55139
Samsun
Turkey
;
_publ_contact_author_email     'orhanb@omu.edu.tr'
_publ_contact_author_fax     '++90(362) 4576081'
_publ_contact_author_phone     '++90(362) 3121919 ext 5280'
_publ_section_title
;
(<i>E</i>)-2-Ethoxy-6-[(4-ethoxyphenyl)iminomethyl]phenol
;
loop_
    _publ_author_name
    _publ_author_address
    '\"Ozek, Arzu'
;
Department of Physics,
Ondokuz May\?is University
TR-55139
Samsun
Turkey
;
    'Ko\,sar, Ba\,sak'
;
Faculty of Education
Sinop University
Sinop
Turkey
;
    'Albayrak, \,Ci\(gdem'
;
Faculty of Education
Sinop University
Sinop
Turkey
;
    'B\"uy\"ukg\"ung\"or, Orhan'
;
Department of Physics,
Ondokuz May\?is University
TR-55139
Samsun
Turkey
;
