# Supplementary material for: (E)-2-Eth­oxy-6-[(4-ethoxy­phen­yl)imino­meth­yl]phenol
Source: Acta Crystallogr Sect E Struct Rep Online. 2010 Feb 24;66(Pt 3):o684. doi: 10.1107/S1600536810006434 (PMC2983578; doi:10.1107/S1600536810006434)
Supplement: Supplementary file 2 [file e-66-0o684-Isup2.hkl]

#
# h,k,l, Fc-squared, Fo-squared, sigma(Fo-squared) and status flag
#
data_I
_shelx_title ' cigdem3 in P -1'
_shelx_refln_list_code          4
_shelx_F_calc_maximum      448.50
_exptl_crystal_F_000       912.00
_reflns_d_resolution_high  0.8106
 
loop_
 _symmetry_equiv_pos_as_xyz
 'x, y, z'
 '-x, -y, -z'
 
_cell_length_a    11.5650
_cell_length_b    14.0100
_cell_length_c    15.0620
_cell_angle_alpha  77.229
_cell_angle_beta   84.398
_cell_angle_gamma  73.892
 
_shelx_F_squared_multiplier     1.000
 
loop_
 _refln_index_h
 _refln_index_k
 _refln_index_l
 _refln_F_squared_calc
 _refln_F_squared_meas
 _refln_F_squared_sigma
 _refln_observed_status
   1   0   0     4633.11     4692.29    218.83 o
   2   0   0      551.78      536.06     11.85 o
   3   0   0     1825.75     1711.62     19.34 o
   4   0   0       63.11       54.17      6.73 o
   5   0   0      147.15      133.14      7.53 o
   6   0   0      365.01      345.52     14.81 o
   7   0   0      596.69      632.16     24.00 o
   8   0   0        0.02        4.06      5.96 o
   9   0   0        2.94        8.06      4.58 o
  10   0   0        6.05        6.98      4.74 o
  11   0   0        9.73       17.43      5.01 o
  12   0   0       19.99       32.27      5.13 o
  13   0   0        0.34        6.72      4.98 o
 -13   1   0        1.53        5.26      5.94 o
 -12   1   0        0.17        1.91      4.78 o
 -11   1   0        3.07       10.99      4.80 o
 -10   1   0       48.44       52.69      6.19 o
  -9   1   0        4.37        8.73      4.30 o
  -8   1   0       17.80       21.48      4.63 o
  -7   1   0     1455.65     1545.10     47.87 o
  -6   1   0      284.62      254.68     10.40 o
  -5   1   0       50.26       47.63      4.81 o
  -4   1   0      302.37      315.83      6.08 o
  -3   1   0       27.49       17.40      6.15 o
  -2   1   0     2908.84     2771.11     18.21 o
  -1   1   0        2.64        5.62      7.39 o
   0   1   0     4126.80     4554.13     40.64 o
   1   1   0     7165.79     7939.03    121.27 o
   2   1   0     2817.31     2704.54     40.70 o
   3   1   0      514.31      497.56     10.16 o
   4   1   0       10.57       16.41      6.86 o
   5   1   0       34.38       30.59      6.03 o
   6   1   0      218.81      203.16      6.36 o
   7   1   0       21.97       22.37      5.37 o
   8   1   0       50.34       49.09      5.70 o
   9   1   0      209.93      183.99     23.53 o
  10   1   0        9.15       18.48      5.56 o
  11   1   0        1.28        4.61      4.52 o
  12   1   0        4.62        6.87      4.97 o
  13   1   0       20.28       33.38      6.34 o
 -13   2   0        9.15       13.40      6.24 o
 -12   2   0        0.87       11.80      5.16 o
 -11   2   0        2.90        7.24      6.16 o
 -10   2   0       14.63       18.35      4.47 o
  -9   2   0        6.51        3.74      4.40 o
  -8   2   0       22.30       21.98      4.65 o
  -7   2   0       64.03       69.96      4.73 o
  -6   2   0     1720.90     1779.76     21.89 o
  -5   2   0      994.16     1034.41     12.35 o
  -4   2   0       28.73       23.62      4.78 o
  -3   2   0     1303.64     1346.10     11.56 o
  -2   2   0     2329.99     2415.70     13.88 o
  -1   2   0     6230.42     6325.66     61.39 o
   0   2   0     1992.30     2147.06     14.98 o
   1   2   0      469.04      466.60     12.69 o
   2   2   0     4901.46     4727.25     24.20 o
   3   2   0     2645.47     2679.57     43.83 o
   4   2   0      632.37      661.11     10.98 o
   5   2   0       74.53      100.05     13.75 o
   6   2   0      525.72      542.13     13.03 o
   7   2   0       18.64       10.60      6.49 o
   8   2   0        1.15       -4.79      5.65 o
   9   2   0       63.53       65.12     12.62 o
  10   2   0       35.24       36.80      5.65 o
  11   2   0       75.37       73.21      5.70 o
  12   2   0        0.68        1.24      5.75 o
  13   2   0        5.27        7.10      5.52 o
  14   2   0        0.27       -3.33      5.14 o
 -12   3   0        0.14       -0.13      7.34 o
 -11   3   0        4.95       -0.71      4.59 o
 -10   3   0       34.12       27.01      4.19 o
  -9   3   0        5.72        7.12      4.48 o
  -8   3   0        3.32        8.37      4.30 o
  -7   3   0       18.46       23.02      4.45 o
  -6   3   0        4.40        8.57      4.62 o
  -5   3   0       49.27       70.48      4.65 o
  -4   3   0     1031.37     1005.73      5.78 o
  -3   3   0     1791.59     1711.68      7.64 o
  -2   3   0      109.61       87.27      5.50 o
  -1   3   0     3665.62     3419.79     17.27 o
   0   3   0      398.27      389.91      7.74 o
   1   3   0     2745.51     2624.77     35.31 o
   2   3   0      829.00      848.54     11.48 o
   3   3   0      220.82      227.79      8.82 o
   4   3   0      412.04      350.92     20.37 o
   5   3   0      655.15      680.02     11.64 o
   6   3   0      128.17      140.78      6.48 o
   7   3   0        1.09        1.04      5.84 o
   8   3   0      107.92      107.04      5.84 o
   9   3   0       78.96       83.30     13.22 o
  10   3   0      413.64      403.05     49.25 o
  11   3   0        0.41        7.34      6.06 o
  12   3   0        5.32       11.91      6.19 o
  13   3   0        0.01        2.26      6.48 o
  14   3   0        1.64       -1.45      5.50 o
 -12   4   0        0.37        0.10      5.11 o
 -11   4   0        4.63        6.87      4.37 o
 -10   4   0       75.06       72.66      4.41 o
  -9   4   0        0.00        4.05      3.89 o
  -8   4   0        0.04        3.27      4.00 o
  -7   4   0       13.62       12.88      4.39 o
  -6   4   0      378.72      404.24      7.73 o
  -5   4   0        0.95        6.32      3.31 o
  -4   4   0       93.94       94.62      3.84 o
  -3   4   0      221.92      235.86      4.98 o
  -2   4   0      486.28      446.46      7.18 o
  -1   4   0      217.11      223.90      5.91 o
   0   4   0      890.52      827.06      8.33 o
   1   4   0     3750.76     3781.49     26.14 o
   2   4   0      918.91      952.65      9.69 o
   3   4   0      456.64      435.81     12.50 o
   4   4   0      292.82      289.94      7.84 o
   5   4   0      123.61      132.21      6.49 o
   6   4   0      584.73      535.15     17.59 o
   7   4   0       55.16       59.42      5.56 o
   8   4   0      322.73      343.34      6.82 o
   9   4   0      876.82      829.94     83.34 o
  10   4   0      709.18      684.91     89.13 o
  11   4   0        3.31        9.45      5.51 o
  12   4   0        0.20        1.44      6.87 o
  13   4   0        1.30       -2.34      6.12 o
  14   4   0        2.48        9.48      7.40 o
 -11   5   0       29.55       28.90      4.34 o
 -10   5   0       60.22       57.38      4.53 o
  -9   5   0       53.38       57.14      8.20 o
  -8   5   0       34.05       27.11      4.17 o
  -7   5   0        2.56        2.09      4.14 o
  -6   5   0       58.56       52.96      4.63 o
  -5   5   0        3.28       10.75      4.01 o
  -4   5   0      394.91      366.70      6.23 o
  -3   5   0       44.22       55.16      4.13 o
  -2   5   0        1.61        3.51      3.91 o
  -1   5   0      228.91      278.34      5.43 o
   0   5   0       48.62       34.48      5.09 o
   1   5   0      214.39      208.87      5.47 o
   2   5   0      574.55      542.19      7.39 o
   3   5   0       36.72       39.56      6.83 o
   4   5   0      146.15      168.92      6.68 o
   5   5   0      653.65      697.36     26.53 o
   6   5   0      734.22      657.16     20.44 o
   7   5   0        0.23        2.77      5.37 o
   8   5   0        5.06        5.68      5.51 o
   9   5   0       22.70       15.79      5.79 o
  10   5   0      220.63      235.02     15.73 o
  11   5   0        5.56       -2.78      8.19 o
  12   5   0        2.25       20.18      6.25 o
  13   5   0        0.02        7.50      6.07 o
  14   5   0        9.22        5.69      7.73 o
 -11   6   0        0.86       -0.97      6.77 o
 -10   6   0       15.19       14.54      4.80 o
  -9   6   0       47.73       53.08      5.05 o
  -8   6   0        3.95       15.99      4.64 o
  -7   6   0        1.45        3.98      4.88 o
  -6   6   0       16.80       16.16      3.80 o
  -5   6   0        2.99        3.41      3.99 o
  -4   6   0        1.47        3.70      3.82 o
  -3   6   0      611.90      509.03      5.09 o
  -2   6   0       13.72       29.16      3.74 o
  -1   6   0      440.35      369.84      6.76 o
   0   6   0       56.07       69.75      4.65 o
   1   6   0       71.48       59.25      4.87 o
   2   6   0      113.08      101.89      5.47 o
   3   6   0       37.86       35.48      5.19 o
   4   6   0      119.37      140.73      7.00 o
   5   6   0      131.47      136.59      6.40 o
   6   6   0      122.37      119.41      5.75 o
   7   6   0      132.66      132.84      5.98 o
   8   6   0        2.31       -0.77      5.47 o
   9   6   0        7.28        0.73      5.42 o
  10   6   0      180.27      155.07     17.71 o
  11   6   0       70.81       78.51     15.93 o
  12   6   0        4.57        9.18      5.79 o
  13   6   0        6.81       12.07      7.47 o
  14   6   0       11.20       14.18      6.35 o
 -10   7   0       64.97       60.01      7.95 o
  -9   7   0        3.34        6.83      5.13 o
  -8   7   0        2.75        4.46      5.05 o
  -7   7   0        7.17       11.56      7.77 o
  -6   7   0       22.69       25.51      3.99 o
  -5   7   0       49.31       48.23      4.07 o
  -4   7   0       45.35       46.40      4.77 o
  -3   7   0      357.11      326.58      4.67 o
  -2   7   0      175.81      134.37      4.35 o
  -1   7   0      758.47      705.90     11.48 o
   0   7   0        1.38        4.53      4.11 o
   1   7   0      322.42      298.19      5.76 o
   2   7   0      204.99      230.48      6.03 o
   3   7   0       54.75       57.40      4.95 o
   4   7   0      255.67      289.47      5.44 o
   5   7   0      128.83      138.29      5.93 o
   6   7   0      861.60      942.43     22.42 o
   7   7   0       96.73      102.96      5.89 o
   8   7   0        3.93        6.59      5.55 o
   9   7   0      157.54      175.93     23.92 o
  10   7   0        8.06       15.03      6.25 o
  11   7   0       21.14       14.07      5.61 o
  12   7   0       15.11       17.81      6.03 o
  13   7   0        1.03        4.72      6.70 o
  14   7   0        5.95        1.33      6.98 o
 -10   8   0        7.21        5.63      5.16 o
  -9   8   0        6.56       11.04      5.00 o
  -8   8   0       10.45       17.51      4.97 o
  -7   8   0        3.97        8.64      4.95 o
  -6   8   0       73.83       73.89      5.13 o
  -5   8   0       53.86       46.49      4.37 o
  -4   8   0        0.21        1.40      3.79 o
  -3   8   0        8.59        4.66      3.88 o
  -2   8   0       91.42      121.58      5.63 o
  -1   8   0     3759.10     3789.54     27.92 o
   0   8   0      753.65      760.41      7.60 o
   1   8   0      168.44      185.91      4.70 o
   2   8   0       11.74       13.84      4.79 o
   3   8   0        1.01        7.32      4.49 o
   4   8   0       48.34       46.97      4.76 o
   5   8   0      198.93      194.68      6.07 o
   6   8   0       12.83       11.32      5.51 o
   7   8   0      152.07      165.50      5.84 o
   8   8   0        1.30        4.79      5.37 o
   9   8   0        7.14        8.38      5.60 o
  10   8   0       86.29       82.37      7.53 o
  11   8   0        0.54       -1.32      6.25 o
  12   8   0        8.20       15.71      6.02 o
  13   8   0        0.32       -5.92      6.21 o
  -9   9   0        4.09        3.39      5.31 o
  -8   9   0       87.69       96.85      5.20 o
  -7   9   0       83.04       92.19      6.62 o
  -6   9   0        1.68       14.77      4.01 o
  -5   9   0       18.63       24.33      6.24 o
  -4   9   0       15.03       16.44      4.07 o
  -3   9   0       10.76       11.85      4.39 o
  -2   9   0      152.92      170.61      5.26 o
  -1   9   0      334.25      344.00      7.90 o
   0   9   0      190.71      205.77      4.89 o
   1   9   0      293.36      313.65      5.13 o
   2   9   0      191.17      172.38      5.37 o
   3   9   0       31.83       39.18      8.27 o
   4   9   0        9.20       11.75      4.82 o
   5   9   0      165.78      142.99      7.47 o
   6   9   0        4.36       10.03      5.46 o
   7   9   0        0.00       -0.49      5.87 o
   8   9   0        0.31       -1.93      5.46 o
   9   9   0       11.49        5.92      6.21 o
  10   9   0       12.76       15.22      6.35 o
  11   9   0        0.13        0.53     13.35 o
  12   9   0        5.50        3.72      6.48 o
  13   9   0        6.65        9.85      6.26 o
  -8  10   0        0.04        3.81      5.69 o
  -7  10   0       48.61       41.52      4.41 o
  -6  10   0      171.12      145.08     11.77 o
  -5  10   0        0.90        8.38      4.07 o
  -4  10   0       52.56       47.49      3.98 o
  -3  10   0       55.79       64.11      4.18 o
  -2  10   0        9.75       16.59      4.10 o
  -1  10   0      423.40      444.30     11.66 o
   0  10   0       22.41       34.33      4.02 o
   1  10   0       64.64       69.74      4.65 o
   2  10   0       67.93       70.37      6.22 o
   3  10   0        5.87        5.46      4.83 o
   4  10   0        3.62       10.81      4.75 o
   5  10   0        1.93        2.91      4.74 o
   6  10   0       21.49       22.44      4.50 o
   7  10   0       22.93       22.38      5.60 o
   8  10   0        0.03        3.60      5.62 o
   9  10   0       35.77       37.64     12.62 o
  10  10   0        1.47        9.94      6.35 o
  11  10   0        0.93       -0.65      5.88 o
  12  10   0       18.49       22.69      6.21 o
  13  10   0        0.33        4.29      6.54 o
  -7  11   0       39.85       32.29      4.98 o
  -6  11   0        0.00        4.62      4.47 o
  -5  11   0        4.64        9.63      4.14 o
  -4  11   0       63.64       62.71      5.26 o
  -3  11   0        0.23        8.73      5.38 o
  -2  11   0        2.38        6.84      3.95 o
  -1  11   0       28.13       20.52      4.27 o
   0  11   0        0.20        6.80      3.95 o
   1  11   0      126.31      104.01      4.86 o
   2  11   0       88.46       96.05      5.94 o
   3  11   0        0.12        3.50      4.75 o
   4  11   0        0.38        0.63      5.15 o
   5  11   0      160.46      167.34      5.61 o
   6  11   0       26.18       30.38      5.42 o
   7  11   0        1.07        4.85      7.89 o
   8  11   0       23.07       27.33      5.09 o
   9  11   0        7.59        6.34      5.75 o
  10  11   0        2.87        1.98      5.98 o
  11  11   0        4.92       12.80      6.03 o
  12  11   0        1.13        5.35      6.31 o
  -6  12   0       56.28       65.17      5.83 o
  -5  12   0       46.14       56.29      4.46 o
  -4  12   0       10.48       14.62      4.22 o
  -3  12   0       13.06       11.94      4.26 o
  -2  12   0        7.71       20.37      5.20 o
  -1  12   0        1.45        5.06      4.75 o
   0  12   0      339.98      412.06      9.46 o
   1  12   0      503.21      473.13      7.12 o
   2  12   0       11.87       12.93      5.10 o
   3  12   0        4.31       12.76      4.93 o
   4  12   0       24.60       21.50      5.05 o
   5  12   0        8.31       17.25      5.03 o
   6  12   0        7.80        9.01      5.51 o
   7  12   0      229.72      226.69     19.07 o
   8  12   0       12.06       17.34      5.03 o
   9  12   0       51.53       50.07      5.31 o
  10  12   0        1.00        1.33      7.07 o
  11  12   0        1.99        4.31      6.82 o
  12  12   0        0.00        3.57      6.45 o
  -5  13   0        1.46        2.08      4.95 o
  -4  13   0        0.00        5.20      4.49 o
  -3  13   0        0.05        4.95      4.24 o
  -2  13   0       10.75       22.97      4.37 o
  -1  13   0       22.39       11.17      4.66 o
   0  13   0      172.48      212.90      9.35 o
   1  13   0      137.94      117.56      9.04 o
   2  13   0        4.15        8.72      5.46 o
   3  13   0      140.32      131.46      6.15 o
   4  13   0       10.06       13.16      4.85 o
   5  13   0        6.41       11.19      5.00 o
   6  13   0        2.18       -0.45      4.60 o
   7  13   0       10.18       13.96      6.36 o
   8  13   0        2.83        8.34      5.58 o
   9  13   0        0.17        0.27      5.01 o
  10  13   0        0.19        1.67      5.09 o
  11  13   0        3.21        8.50      6.03 o
  -4  14   0       26.18       19.49      4.59 o
  -3  14   0        5.34        3.93      4.68 o
  -2  14   0        0.01        5.57      4.52 o
  -1  14   0        0.17       10.87      4.24 o
   0  14   0       14.44       22.31      4.59 o
   1  14   0       27.41       13.77      4.51 o
   2  14   0        0.19        2.08      6.27 o
   3  14   0       20.27       25.78      5.03 o
   4  14   0       13.36       10.44      5.06 o
   5  14   0       64.60       65.36      8.11 o
   6  14   0        2.11        3.59      5.55 o
   7  14   0       23.60       26.01      5.31 o
   8  14   0       10.57       17.47      5.81 o
   9  14   0       18.24       19.84      6.01 o
  10  14   0        0.49       -0.75      5.64 o
  -2  15   0        9.41       11.68      4.55 o
  -1  15   0        0.30        7.92      5.27 o
   0  15   0        9.31       15.05      4.72 o
   1  15   0        1.82       12.53      4.81 o
   2  15   0        3.92       -1.99      5.28 o
   3  15   0        0.83       -7.01      5.75 o
   4  15   0       13.00       18.21      5.51 o
   5  15   0       31.94       35.80      5.77 o
   6  15   0       10.64       11.93      5.75 o
   7  15   0        0.00        7.05      5.83 o
   8  15   0        0.22       11.85      5.47 o
   9  15   0        5.46       12.22      5.67 o
   0  16   0       13.16       10.43      4.33 o
   1  16   0        1.48        7.71      5.36 o
   2  16   0        3.19        1.86      5.29 o
   3  16   0        0.64        9.77      6.01 o
   4  16   0       40.49       38.14      6.13 o
   5  16   0       19.00       17.57      5.99 o
   6  16   0        0.31       -0.18      5.64 o
   7  16   0        3.26        3.51      5.74 o
  -7 -16   1        0.55        0.75      5.76 o
  -6 -16   1        0.75        1.66      5.39 o
  -5 -16   1       20.88       16.18      5.39 o
  -4 -16   1       16.63       16.65      6.14 o
  -3 -16   1        1.89        2.89      5.59 o
  -2 -16   1       18.14       22.48      7.41 o
  -1 -16   1       22.38       19.04      5.78 o
   0 -16   1        0.00       -2.94      5.35 o
  -9 -15   1        0.93        6.93      5.72 o
  -8 -15   1       14.89       21.04      5.67 o
  -7 -15   1        5.07        9.98      5.53 o
  -6 -15   1       13.97       15.96      5.51 o
  -5 -15   1        0.98       -1.89      5.40 o
  -4 -15   1       15.12       13.11      5.45 o
  -3 -15   1        0.29        7.85      5.30 o
  -2 -15   1       28.21       45.68      5.48 o
  -1 -15   1        6.09       12.18      5.45 o
   0 -15   1        0.32        4.61      4.10 o
   1 -15   1        0.04        1.97      5.21 o
   2 -15   1        1.94        8.97      4.56 o
 -10 -14   1        0.02        2.54      5.68 o
  -9 -14   1       10.52       15.39      5.50 o
  -8 -14   1       19.37       21.29      5.44 o
  -7 -14   1       19.95       25.66      5.32 o
  -6 -14   1        0.10        5.41      5.25 o
  -5 -14   1       13.29       18.95      5.56 o
  -4 -14   1        2.89        0.95      5.22 o
  -3 -14   1       47.43       46.13      5.37 o
  -2 -14   1      142.63      183.32      6.32 o
  -1 -14   1       24.54       32.93      5.07 o
   0 -14   1        6.05       10.43      4.30 o
   1 -14   1       23.59       16.15      5.35 o
   2 -14   1        1.08       -1.15      4.33 o
   3 -14   1        2.47        5.64      4.96 o
   4 -14   1        5.76        8.85      4.80 o
 -11 -13   1        1.65        6.10      5.21 o
 -10 -13   1        1.99       -0.13      6.67 o
  -9 -13   1       53.42       45.30     13.12 o
  -8 -13   1       58.43       62.79      5.98 o
  -7 -13   1        0.87        3.60      4.93 o
  -6 -13   1        5.61       10.78      4.84 o
  -5 -13   1       25.05       16.61      5.10 o
  -4 -13   1       37.39       35.47      4.99 o
  -3 -13   1       21.43       14.56      5.16 o
  -2 -13   1       45.31       57.50      5.39 o
  -1 -13   1       13.65       12.88      4.30 o
   0 -13   1        2.73        4.81      4.19 o
   1 -13   1       41.78       37.97      4.65 o
   2 -13   1        3.82       12.78      4.22 o
   3 -13   1        0.44        5.33      4.48 o
   4 -13   1        0.98        3.73      4.80 o
   5 -13   1        2.42        6.49      4.71 o
 -12 -12   1        3.62        5.36      6.40 o
 -11 -12   1        5.12        9.51      6.17 o
 -10 -12   1        0.93       -1.89      6.03 o
  -9 -12   1        1.04        6.24      5.06 o
  -8 -12   1       57.93       59.28     12.98 o
  -7 -12   1       31.35       35.34      6.53 o
  -6 -12   1       45.20       54.93      6.03 o
  -5 -12   1       23.93       13.16      5.31 o
  -4 -12   1        0.00        2.91      5.11 o
  -3 -12   1      106.59      118.68      7.35 o
  -2 -12   1       12.29       22.85      4.82 o
  -1 -12   1       20.22       11.79      4.47 o
   0 -12   1       11.62       10.87      4.51 o
   1 -12   1       38.86       31.63      4.19 o
   2 -12   1        4.30        5.43      4.57 o
   3 -12   1       46.45       47.63      4.17 o
   4 -12   1       36.07       33.95      5.50 o
   5 -12   1      117.65      120.16     10.20 o
   6 -12   1       55.41       49.66      7.53 o
 -12 -11   1       24.10       32.46      7.40 o
 -11 -11   1        0.00        6.21      8.13 o
 -10 -11   1        1.00       -4.02      6.34 o
  -9 -11   1        3.34        8.99      5.61 o
  -8 -11   1        4.61       11.70      5.23 o
  -7 -11   1       17.91       17.92      4.62 o
  -6 -11   1       67.71       68.16      6.11 o
  -5 -11   1        0.44       -1.48      5.08 o
  -4 -11   1       37.66       22.65      4.78 o
  -3 -11   1       24.24       27.17      4.82 o
  -2 -11   1       38.23       33.36      4.83 o
  -1 -11   1       14.18       10.29      4.12 o
   0 -11   1        8.86        2.87      4.59 o
   1 -11   1        0.45       -0.79      4.50 o
   2 -11   1       22.64       16.50      4.62 o
   3 -11   1        0.43        1.76      5.07 o
   4 -11   1       85.59       73.63      6.33 o
   5 -11   1       19.93       27.02      4.21 o
   6 -11   1      127.48      128.20      4.78 o
   7 -11   1       38.79       37.03      4.98 o
 -13 -10   1        0.05        8.22      6.67 o
 -12 -10   1        6.68        4.49      6.07 o
 -11 -10   1        5.24       11.76     12.29 o
 -10 -10   1        0.41        1.99      6.37 o
  -9 -10   1        2.23       -5.35     10.24 o
  -8 -10   1        0.07        7.33      5.42 o
  -7 -10   1       38.75       31.88      4.91 o
  -6 -10   1        0.34        4.88      4.50 o
  -5 -10   1       21.25       30.72      4.76 o
  -4 -10   1       10.50        6.24      4.72 o
  -3 -10   1       28.88       44.57      4.51 o
  -2 -10   1       11.77       21.03      4.74 o
  -1 -10   1       74.64       55.36      4.33 o
   0 -10   1      131.98      124.64      4.40 o
   1 -10   1       33.12       26.25      4.18 o
   2 -10   1       77.00       63.98      4.94 o
   3 -10   1        8.12       14.94      4.17 o
   4 -10   1       40.95       51.47      4.25 o
   5 -10   1       51.45       52.63      5.51 o
   6 -10   1        3.11        6.13      4.09 o
   7 -10   1        8.97       11.42      4.19 o
   8 -10   1        0.83        5.19      5.28 o
 -13  -9   1        0.27       -4.00      6.12 o
 -12  -9   1        5.42       11.15      5.88 o
 -11  -9   1       11.69       10.24      5.79 o
 -10  -9   1       17.81       24.84      6.22 o
  -9  -9   1       27.09       36.64      9.98 o
  -8  -9   1       13.04       13.15      5.94 o
  -7  -9   1        0.14        2.65      5.37 o
  -6  -9   1       57.31       57.40      4.54 o
  -5  -9   1        6.04       10.37      4.68 o
  -4  -9   1       89.50       75.78      4.96 o
  -3  -9   1      213.31      268.35      9.75 o
  -2  -9   1        4.21       10.32      4.69 o
  -1  -9   1        0.74        2.73      4.24 o
   0  -9   1       24.45       26.32      4.41 o
   1  -9   1       33.07       35.35      3.99 o
   2  -9   1        3.44        2.19      4.29 o
   3  -9   1       20.18       15.10      3.91 o
   4  -9   1        2.13        9.18      4.06 o
   5  -9   1        0.00       -0.78      3.96 o
   6  -9   1       35.77       32.02      4.04 o
   7  -9   1        2.48       11.22      4.06 o
   8  -9   1       63.41       52.17      5.38 o
   9  -9   1       22.71       20.98      6.72 o
 -13  -8   1        9.09        8.92      6.35 o
 -12  -8   1       52.01       47.06     10.18 o
 -11  -8   1        3.23        6.15      5.79 o
 -10  -8   1        9.57       11.50      5.51 o
  -9  -8   1       61.53       66.56      7.80 o
  -8  -8   1        8.10       22.46      5.23 o
  -7  -8   1       93.01       98.22      7.73 o
  -6  -8   1       82.64       85.70      5.65 o
  -5  -8   1      201.84      205.41     11.50 o
  -4  -8   1       85.40       78.02      5.27 o
  -3  -8   1       64.86       51.66      4.78 o
  -2  -8   1      288.73      234.60      5.31 o
  -1  -8   1      135.33      125.33      4.41 o
   0  -8   1        0.14        3.99      4.04 o
   1  -8   1      115.50       95.98      4.56 o
   2  -8   1      109.31      102.28      4.80 o
   3  -8   1       22.02       20.10      3.88 o
   4  -8   1       32.35       44.73      3.88 o
   5  -8   1       34.40       42.06      3.99 o
   6  -8   1        0.64        7.02      3.90 o
   7  -8   1       43.80       47.74      7.92 o
   8  -8   1       52.50       43.44      9.91 o
   9  -8   1       23.09       26.64      5.10 o
  10  -8   1        4.97        5.10      5.26 o
 -13  -7   1        0.91       10.81      6.21 o
 -12  -7   1        2.62       15.17      5.84 o
 -11  -7   1        6.65        8.90      5.70 o
 -10  -7   1        1.02        4.66     10.70 o
  -9  -7   1       46.88       47.08      9.32 o
  -8  -7   1      178.83      159.01     14.14 o
  -7  -7   1        3.34        3.70      5.33 o
  -6  -7   1       78.97       86.39     10.57 o
  -5  -7   1       25.55       32.77      5.90 o
  -4  -7   1       87.84       93.02      4.93 o
  -3  -7   1       44.45       37.45      4.97 o
  -2  -7   1        0.00       -2.11      4.71 o
  -1  -7   1        2.17        2.74      4.07 o
   0  -7   1       38.99       51.70      4.40 o
   1  -7   1       41.00       23.30      4.46 o
   2  -7   1       57.83       46.37      4.53 o
   3  -7   1       13.74       11.37      4.04 o
   4  -7   1        1.76        7.88      4.02 o
   5  -7   1        0.92        0.72      3.74 o
   6  -7   1       32.56       29.32      3.93 o
   7  -7   1        0.00        7.30      4.55 o
   8  -7   1       26.61       12.39      4.78 o
   9  -7   1        7.31       13.17      5.25 o
  10  -7   1        3.36        3.38      5.51 o
 -14  -6   1        2.30        2.00      6.35 o
 -13  -6   1        1.10        9.25      5.98 o
 -12  -6   1       18.50       21.76      6.94 o
 -11  -6   1        3.05        6.95      6.81 o
 -10  -6   1      246.00      244.67     23.46 o
  -9  -6   1       77.07       80.01     13.68 o
  -8  -6   1       27.69       29.63      5.47 o
  -7  -6   1      256.62      238.40      6.17 o
  -6  -6   1       11.07       15.04      5.84 o
  -5  -6   1      382.97      398.18     19.57 o
  -4  -6   1       45.86       42.59      5.51 o
  -3  -6   1     1070.89     1115.61     10.43 o
  -2  -6   1     1198.75     1264.14     11.00 o
  -1  -6   1      420.50      384.24      7.50 o
   0  -6   1        5.58       16.43      4.60 o
   1  -6   1       70.93       99.92      4.61 o
   2  -6   1       63.19       95.84      4.83 o
   3  -6   1        3.22        1.22      3.80 o
   4  -6   1       20.12       12.32      3.97 o
   5  -6   1      148.58      158.96      4.55 o
   6  -6   1        1.65        4.59      3.67 o
   7  -6   1       28.27       34.78      4.97 o
   8  -6   1       47.19       40.01      4.79 o
   9  -6   1       10.51       14.44      4.35 o
  10  -6   1       25.51       28.81      7.48 o
  11  -6   1       23.95       24.81      4.79 o
 -14  -5   1        1.79        4.99     12.88 o
 -13  -5   1       67.29       63.22     18.96 o
 -12  -5   1       26.29       30.87      5.84 o
 -11  -5   1       27.14       29.40     10.97 o
 -10  -5   1      566.80      559.53     75.96 o
  -9  -5   1     2384.04     2377.52    120.89 o
  -8  -5   1       26.33       32.53      5.61 o
  -7  -5   1      500.95      534.61     11.77 o
  -6  -5   1      289.87      232.33     16.66 o
  -5  -5   1      228.01      250.79     10.77 o
  -4  -5   1     1005.81      964.92     30.85 o
  -3  -5   1     1280.35     1192.12     10.54 o
  -2  -5   1     1385.17     1485.59     17.99 o
  -1  -5   1       61.08       64.92      5.01 o
   0  -5   1       54.66       46.25      5.24 o
   1  -5   1       89.69      103.36      4.76 o
   2  -5   1       36.64       18.30      4.83 o
   3  -5   1      813.70      826.33      5.87 o
   4  -5   1        2.63        6.63      3.93 o
   5  -5   1      251.74      248.71      4.01 o
   6  -5   1        5.34        5.52      4.97 o
   7  -5   1        0.34        0.29      5.99 o
   8  -5   1       14.65       15.63      4.54 o
   9  -5   1       43.69       47.45      3.98 o
  10  -5   1        0.09        2.07      4.26 o
  11  -5   1       47.31       32.05      4.41 o
 -14  -4   1        5.60        2.17      6.92 o
 -13  -4   1        1.12       -8.12      5.88 o
 -12  -4   1       43.08       48.70      8.46 o
 -11  -4   1        1.05        5.96     12.16 o
 -10  -4   1       90.10       78.93      5.98 o
  -9  -4   1       54.10       50.60      9.52 o
  -8  -4   1     2437.83     2289.74     85.09 o
  -7  -4   1        4.65        5.17      5.37 o
  -6  -4   1      303.87      282.76     10.05 o
  -5  -4   1       15.05       17.55      6.87 o
  -4  -4   1      104.44       99.25      6.31 o
  -3  -4   1      504.16      501.05     21.50 o
  -2  -4   1      703.86      700.73      8.72 o
  -1  -4   1      124.78      124.94      6.29 o
   0  -4   1       21.42       23.96      5.40 o
   1  -4   1       44.01       47.19      5.28 o
   2  -4   1      251.72      230.28      5.13 o
   3  -4   1       67.93       75.63      4.35 o
   4  -4   1      614.66      681.32      6.53 o
   5  -4   1      552.70      510.34      7.23 o
   6  -4   1       11.91       17.94      4.10 o
   7  -4   1       26.78       35.81      4.24 o
   8  -4   1        0.00        1.24      3.96 o
   9  -4   1        2.07        3.77      3.91 o
  10  -4   1        4.21       10.19      4.11 o
  11  -4   1       23.35       30.92      4.24 o
  12  -4   1       15.24       19.48      4.61 o
 -14  -3   1       29.51       33.70      5.42 o
 -13  -3   1        0.43        9.81      5.98 o
 -12  -3   1        0.70       10.76      5.65 o
 -11  -3   1        1.81       -0.03      5.37 o
 -10  -3   1       50.37       44.26      5.70 o
  -9  -3   1        6.51        5.23      5.37 o
  -8  -3   1       10.66       10.55      5.65 o
  -7  -3   1     1019.15      977.89     41.82 o
  -6  -3   1      139.45      146.65      5.93 o
  -5  -3   1      573.27      541.58     16.01 o
  -4  -3   1       26.53       26.25      6.21 o
  -3  -3   1     3102.11     2973.29     72.86 o
  -2  -3   1     7141.63     7129.69     74.44 o
  -1  -3   1     1504.87     1540.16     11.66 o
   0  -3   1      110.36      121.33      6.88 o
   1  -3   1      139.71      124.93      5.85 o
   2  -3   1       23.21       22.09      4.89 o
   3  -3   1       61.52       63.95      4.96 o
   4  -3   1      548.62      606.54      7.15 o
   5  -3   1     2642.16     2779.05     37.03 o
   6  -3   1      598.09      620.92     12.60 o
   7  -3   1       68.42       67.94      4.50 o
   8  -3   1       39.12       37.95      4.37 o
   9  -3   1       73.59       81.82      5.70 o
  10  -3   1        4.44        6.01      4.42 o
  11  -3   1       12.26       13.84      4.65 o
  12  -3   1       13.42       12.93      4.34 o
 -13  -2   1        0.35       14.65      4.93 o
 -12  -2   1        0.00        9.59      6.48 o
 -11  -2   1        0.21       -0.71     14.60 o
 -10  -2   1      113.98       93.23     16.72 o
  -9  -2   1       75.22       77.93     12.82 o
  -8  -2   1      573.24      539.32     23.87 o
  -7  -2   1       17.88       15.00      6.67 o
  -6  -2   1       80.69       83.06      5.65 o
  -5  -2   1      135.50      131.84      6.26 o
  -4  -2   1       57.81       72.13      6.82 o
  -3  -2   1     1187.83     1161.72     13.06 o
  -2  -2   1    28285.97    29778.55    282.46 o
  -1  -2   1     4551.10     4496.84    104.99 o
   0  -2   1      576.78      538.76      9.76 o
   1  -2   1      757.72      753.28      8.86 o
   2  -2   1     6730.11     6370.47     19.29 o
   3  -2   1     2378.22     2451.60     10.07 o
   4  -2   1        6.52        5.54      4.68 o
   5  -2   1     2842.62     2987.67     37.81 o
   6  -2   1       16.84       17.37      4.32 o
   7  -2   1       94.88       82.89      4.73 o
   8  -2   1        9.26       11.75      4.50 o
   9  -2   1       21.68       33.50      4.62 o
  10  -2   1        3.25        8.02      4.45 o
  11  -2   1        0.24        7.26      4.68 o
  12  -2   1        0.85        4.72      5.75 o
  13  -2   1        3.74        5.66      5.19 o
 -13  -1   1        2.34        6.03      5.06 o
 -12  -1   1        0.04        9.09      5.00 o
 -11  -1   1        1.35        2.09      4.52 o
 -10  -1   1        5.52        8.43      5.94 o
  -9  -1   1       12.35       14.31      5.28 o
  -8  -1   1      187.05      182.53      6.12 o
  -7  -1   1       90.78       99.09      5.70 o
  -6  -1   1      298.67      286.02     15.47 o
  -5  -1   1        6.26       14.39      6.01 o
  -4  -1   1       46.19       50.75      6.87 o
  -3  -1   1     8789.23     8648.95    223.65 o
  -2  -1   1    29937.22    31607.65    217.42 o
  -1  -1   1       25.68       33.65     13.13 o
   0  -1   1        2.02        7.59     10.75 o
   1  -1   1      930.38      903.83     12.76 o
   2  -1   1     3493.19     3553.27     50.52 o
   3  -1   1      371.73      313.68      7.27 o
   4  -1   1     1686.06     1519.33     14.57 o
   5  -1   1       56.15       59.86      4.83 o
   6  -1   1      189.55      175.43      5.17 o
   7  -1   1      197.33      209.38      5.70 o
   8  -1   1        0.01        1.74      4.58 o
   9  -1   1      124.04      128.30      4.94 o
  10  -1   1       16.25       14.30      4.53 o
  11  -1   1        0.00        0.61      4.89 o
  12  -1   1        0.97        6.20      5.12 o
  13  -1   1        2.30       -2.01      5.45 o
 -13   0   1        3.15        4.10      5.30 o
 -12   0   1        0.46        9.19      5.28 o
 -11   0   1        0.95       -0.52      4.62 o
 -10   0   1        0.07       10.80      4.69 o
  -9   0   1       22.41       27.05      5.13 o
  -8   0   1       88.25       95.97      4.63 o
  -7   0   1      523.82      512.37      7.25 o
  -6   0   1      164.16      160.77      6.07 o
  -5   0   1      447.88      444.60     17.59 o
  -4   0   1     1230.43     1220.14     27.23 o
  -3   0   1     2407.69     2416.71     35.60 o
  -2   0   1       56.84       61.94      9.35 o
  -1   0   1     2537.88     2654.24     42.71 o
   1   0   1     1096.63     1193.51     22.65 o
   2   0   1     2300.45     2256.61     18.87 o
   3   0   1       88.17       59.39      7.76 o
   4   0   1        0.11       -0.52      6.59 o
   5   0   1       78.72       89.17      6.26 o
   6   0   1      654.34      707.45      8.45 o
   7   0   1      127.30      139.12      8.06 o
   8   0   1      184.59      172.96      6.28 o
   9   0   1       27.16       29.88      4.62 o
  10   0   1        6.89       10.78      4.45 o
  11   0   1        1.59        3.70      4.48 o
  12   0   1        0.00       -1.73      5.08 o
  13   0   1        1.11       -2.62      5.06 o
 -13   1   1        0.86        1.67      4.43 o
 -12   1   1       15.24       16.48      5.28 o
 -11   1   1        0.05        5.80      8.57 o
 -10   1   1        2.52        6.92      4.80 o
  -9   1   1       12.46       16.58      4.69 o
  -8   1   1        0.00        5.01      4.32 o
  -7   1   1      133.58      140.28      5.10 o
  -6   1   1      103.85      112.13      5.63 o
  -5   1   1      356.73      356.22      8.29 o
  -4   1   1       98.82       99.70      5.76 o
  -3   1   1      872.59      893.10      8.99 o
  -2   1   1      507.18      487.89      7.71 o
  -1   1   1     7456.68     7837.95     22.45 o
   0   1   1        0.22        3.30      8.35 o
   1   1   1      128.98      134.62     13.45 o
   2   1   1      167.92      168.46     11.45 o
   3   1   1     1589.67     1472.49     18.39 o
   4   1   1      187.45      172.13      7.53 o
   5   1   1      244.21      221.07      8.40 o
   6   1   1        8.09       16.73      5.60 o
   7   1   1       52.31       38.35      5.75 o
   8   1   1      136.98      121.90      6.54 o
   9   1   1       19.88       23.40      5.47 o
  10   1   1       39.96       31.98      8.33 o
  11   1   1       12.07       17.16      5.91 o
  12   1   1        0.20        7.31      5.21 o
  13   1   1        1.77        3.77      4.98 o
 -13   2   1        3.45        3.54      4.56 o
 -12   2   1        0.95        7.22      5.67 o
 -11   2   1       24.53       21.51      4.19 o
 -10   2   1        1.19        2.78      4.77 o
  -9   2   1        5.51        2.04      4.37 o
  -8   2   1       10.03       10.12      4.37 o
  -7   2   1      375.78      365.18      9.75 o
  -6   2   1      479.66      490.86      6.52 o
  -5   2   1     1988.33     2000.95     30.99 o
  -4   2   1       65.08       64.03      5.31 o
  -3   2   1      958.84      931.85     11.80 o
  -2   2   1      746.42      729.25      7.19 o
  -1   2   1     1135.46     1160.69     10.24 o
   0   2   1      113.00      113.68      7.65 o
   1   2   1     2296.48     2371.52     22.60 o
   2   2   1     5675.33     5389.47     85.51 o
   3   2   1      401.67      370.59      9.45 o
   4   2   1      230.99      230.66     14.02 o
   5   2   1      982.79      889.38     16.62 o
   6   2   1        0.91       -2.58      5.51 o
   7   2   1       58.46       51.41      9.12 o
   8   2   1      520.74      499.20     25.59 o
   9   2   1        1.57        1.92      6.11 o
  10   2   1      383.35      338.77     11.04 o
  11   2   1       52.83       53.17      7.53 o
  12   2   1       13.12       17.38      6.54 o
  13   2   1        0.01        2.12      4.93 o
  14   2   1        5.16        2.17      5.29 o
 -12   3   1       13.54       13.49      4.55 o
 -11   3   1        9.51       16.49      4.39 o
 -10   3   1      127.70      120.79      4.77 o
  -9   3   1       53.99       52.81      4.09 o
  -8   3   1        2.72        0.54      4.07 o
  -7   3   1       49.82       40.28      4.20 o
  -6   3   1        1.12        4.25      3.79 o
  -5   3   1        2.28        3.81      4.13 o
  -4   3   1        0.59        2.38      3.72 o
  -3   3   1        1.15        1.10      3.96 o
  -2   3   1      136.86      122.85      6.01 o
  -1   3   1     3148.85     2987.86     16.34 o
   0   3   1      106.21      111.02      6.93 o
   1   3   1      672.51      648.11      9.76 o
   2   3   1      560.96      540.66     12.38 o
   3   3   1     5955.12     6067.01    102.88 o
   4   3   1       16.36       15.20      6.59 o
   5   3   1      304.90      320.47     12.83 o
   6   3   1      198.05      170.05      7.52 o
   7   3   1        8.00       11.81      5.47 o
   8   3   1       12.54        9.87      6.25 o
   9   3   1        0.06        1.34      6.37 o
  10   3   1      496.55      504.57     46.14 o
  11   3   1       19.35       21.76      5.84 o
  12   3   1       62.82       76.98     14.34 o
  13   3   1        1.28        0.59      5.89 o
  14   3   1        1.82       10.90      5.21 o
 -12   4   1        7.64        2.26      5.55 o
 -11   4   1       26.52       29.42      4.53 o
 -10   4   1        5.00        4.80      4.52 o
  -9   4   1      120.85      121.18      4.29 o
  -8   4   1        0.80        9.53      3.90 o
  -7   4   1       71.58       74.94      4.06 o
  -6   4   1      214.13      208.32      5.02 o
  -5   4   1        3.21       10.75      3.46 o
  -4   4   1       38.72       30.00      3.70 o
  -3   4   1      102.78      119.02      5.51 o
  -2   4   1       30.93       32.73      4.26 o
  -1   4   1     2089.89     1959.51     36.89 o
   0   4   1      804.84      760.16      7.95 o
   1   4   1     1881.85     1760.58     13.10 o
   2   4   1      335.46      352.63     11.24 o
   3   4   1     1269.65     1344.88     36.32 o
   4   4   1      383.01      464.34     16.80 o
   5   4   1        7.15       19.11      9.45 o
   6   4   1      369.57      388.37     20.36 o
   7   4   1       37.43       32.99      8.19 o
   8   4   1      212.24      217.57     18.84 o
   9   4   1      772.42      706.26     59.58 o
  10   4   1      951.79      952.75    103.90 o
  11   4   1      114.55      116.03      8.13 o
  12   4   1      172.90      161.37      9.12 o
  13   4   1       19.74       13.10      6.03 o
  14   4   1       17.11       16.34      6.48 o
 -11   5   1       21.20       21.54      4.80 o
 -10   5   1        2.18        2.44      6.45 o
  -9   5   1       42.74       38.65      4.24 o
  -8   5   1        0.64       -0.08      3.85 o
  -7   5   1        0.98        8.02      3.86 o
  -6   5   1       23.31       26.26      4.08 o
  -5   5   1       17.40       14.95      5.26 o
  -4   5   1       27.94       31.20      4.05 o
  -3   5   1        2.32       14.03      4.02 o
  -2   5   1      444.24      410.09      4.86 o
  -1   5   1       73.08       70.87      4.97 o
   0   5   1      125.79      138.25      5.57 o
   1   5   1       60.62       86.11      5.14 o
   2   5   1      469.87      411.48      6.77 o
   3   5   1     2003.25     1925.52     38.82 o
   4   5   1     1768.70     1908.46     36.60 o
   5   5   1     3513.39     3872.20     92.52 o
   6   5   1        0.08        6.15      5.61 o
   7   5   1      114.54      113.86      7.47 o
   8   5   1       15.53       10.52      6.87 o
   9   5   1        2.76       17.06      6.00 o
  10   5   1       91.81       79.26     10.64 o
  11   5   1      260.53      267.78     45.07 o
  12   5   1      209.59      211.19      6.59 o
  13   5   1       41.61       40.65      9.05 o
  14   5   1        3.69        4.07      6.92 o
 -11   6   1        0.09        3.47     11.17 o
 -10   6   1        1.56       11.19      5.01 o
  -9   6   1        6.60       11.65      4.78 o
  -8   6   1        1.67        1.88      5.74 o
  -7   6   1       19.55       26.36      5.74 o
  -6   6   1        0.68       -1.79      4.03 o
  -5   6   1        3.24        8.80      3.98 o
  -4   6   1        4.31        7.68      4.02 o
  -3   6   1      586.96      663.41      7.08 o
  -2   6   1       75.97      103.38      4.22 o
  -1   6   1      240.37      249.25      5.75 o
   0   6   1      338.44      379.73      5.77 o
   1   6   1        0.41       -1.40      5.10 o
   2   6   1      310.77      329.80      6.15 o
   3   6   1      238.02      287.45      7.50 o
   4   6   1     8149.95     9062.15    161.97 o
   5   6   1     1756.86     1863.91     70.30 o
   6   6   1       54.27       59.15      5.65 o
   7   6   1       98.34       98.73      9.71 o
   8   6   1      462.70      427.51     31.40 o
   9   6   1       36.15       32.95      9.91 o
  10   6   1       20.33       19.82      5.79 o
  11   6   1        0.08        1.72      6.25 o
  12   6   1      107.75      102.51      7.47 o
  13   6   1       24.95       29.05      9.52 o
  14   6   1        5.79       17.11      6.54 o
 -10   7   1       11.62       15.44      5.89 o
  -9   7   1        1.66        2.97      4.97 o
  -8   7   1       36.06       42.85      5.17 o
  -7   7   1       37.68       39.45      4.94 o
  -6   7   1        0.53       11.46      4.01 o
  -5   7   1       68.80       63.13      5.61 o
  -4   7   1      151.37      148.38      4.29 o
  -3   7   1      332.28      357.76      6.95 o
  -2   7   1      341.25      402.63      8.24 o
  -1   7   1      130.67      129.96      6.58 o
   0   7   1       54.05       71.87      4.67 o
   1   7   1       67.21       68.47      4.76 o
   2   7   1       52.39       43.88      4.95 o
   3   7   1        0.23        6.04      4.97 o
   4   7   1     1549.82     1604.51     49.67 o
   5   7   1      123.79      121.67      6.38 o
   6   7   1       46.59       56.49      6.06 o
   7   7   1        6.16       15.56      5.55 o
   8   7   1       10.41       16.19      5.47 o
   9   7   1        6.65        9.85      5.42 o
  10   7   1       79.66       75.37      6.70 o
  11   7   1        3.54        8.16      6.25 o
  12   7   1        2.77       -3.32      6.35 o
  13   7   1        5.08       22.80      6.17 o
  14   7   1        2.89       -4.63      8.72 o
 -10   8   1        2.04        3.97      5.16 o
  -9   8   1        1.37        1.86      5.36 o
  -8   8   1       35.51       29.02      5.25 o
  -7   8   1       44.65       49.11      4.09 o
  -6   8   1      114.35      107.72      4.33 o
  -5   8   1        0.01        1.45      3.82 o
  -4   8   1       26.39       32.22      4.11 o
  -3   8   1       41.96       55.87      4.03 o
  -2   8   1      130.82      123.82      3.93 o
  -1   8   1     1362.19     1275.79     19.36 o
   0   8   1      349.45      328.07      8.54 o
   1   8   1      322.99      298.90      7.74 o
   2   8   1      152.02      153.33      5.15 o
   3   8   1      106.04      132.09      5.30 o
   4   8   1       49.22       39.90      4.82 o
   5   8   1        5.39       14.40      5.72 o
   6   8   1       51.86       59.08      5.75 o
   7   8   1       24.30       19.67      6.08 o
   8   8   1       73.25       62.11      6.09 o
   9   8   1        4.35        9.82      5.47 o
  10   8   1       74.77       89.16     11.56 o
  11   8   1        8.83        3.65      5.70 o
  12   8   1        4.61       12.88      6.07 o
  13   8   1        0.30       -0.96      6.26 o
  -9   9   1        0.49        6.88      5.16 o
  -8   9   1        2.36        8.35      5.06 o
  -7   9   1       62.92       62.03      4.47 o
  -6   9   1        4.39        4.42      4.10 o
  -5   9   1       24.17       26.01      4.13 o
  -4   9   1        2.98        0.83      4.12 o
  -3   9   1        9.53       13.79      3.82 o
  -2   9   1       71.97       77.23      3.85 o
  -1   9   1      180.15      165.24      4.47 o
   0   9   1      258.47      251.23      4.86 o
   1   9   1      269.11      257.81      4.82 o
   2   9   1       23.31       23.87      5.12 o
   3   9   1      431.61      405.00      6.00 o
   4   9   1       21.74       28.24      4.50 o
   5   9   1       59.79       75.76      4.70 o
   6   9   1       15.77       14.09      5.46 o
   7   9   1       17.00       10.99      8.99 o
   8   9   1       50.21       54.32      5.61 o
   9   9   1       12.00       10.84      6.29 o
  10   9   1        2.24        8.37      7.40 o
  11   9   1        0.03       -2.38      6.48 o
  12   9   1        1.44       10.57      5.98 o
  13   9   1        0.31        2.97      6.92 o
  -8  10   1       23.69       29.43      8.54 o
  -7  10   1       33.45       21.36      4.59 o
  -6  10   1      200.93      195.56      9.84 o
  -5  10   1       13.27       11.07      4.30 o
  -4  10   1        3.67       10.84      4.25 o
  -3  10   1       43.77       44.20      4.06 o
  -2  10   1      280.37      284.53      6.75 o
  -1  10   1      351.75      342.52      8.78 o
   0  10   1        9.98       11.96      4.04 o
   1  10   1       14.86       14.10      3.99 o
   2  10   1      307.88      286.22      5.80 o
   3  10   1       47.61       52.78      5.25 o
   4  10   1      113.50      108.23      5.77 o
   5  10   1       39.85       40.24      4.63 o
   6  10   1        0.11        2.67      4.71 o
   7  10   1       20.97       28.48      6.09 o
   8  10   1        1.23        5.89      6.21 o
   9  10   1       58.80       62.91     18.83 o
  10  10   1        5.31       14.96      5.84 o
  11  10   1        1.72       10.06      6.48 o
  12  10   1        0.70       -0.29      6.17 o
  13  10   1       11.05       26.52      7.17 o
  -8  11   1        1.63        0.64      8.79 o
  -7  11   1       64.37       52.36      8.51 o
  -6  11   1        0.12        0.62      4.42 o
  -5  11   1       11.85       19.49      4.45 o
  -4  11   1       17.53       20.62      4.29 o
  -3  11   1        7.03        2.96      4.09 o
  -2  11   1      238.79      263.07     10.37 o
  -1  11   1      264.93      251.68     12.48 o
   0  11   1       20.34       26.79      4.23 o
   1  11   1       55.40       46.09      4.10 o
   2  11   1       42.40       49.64      4.74 o
   3  11   1        0.00        6.84      4.90 o
   4  11   1       73.97       65.87      6.43 o
   5  11   1      162.31      166.47      5.53 o
   6  11   1        3.46        2.03      4.75 o
   7  11   1        2.38        6.84      4.80 o
   8  11   1       33.65       40.53      6.54 o
   9  11   1        1.34        7.16      5.70 o
  10  11   1       20.74       11.89      5.98 o
  11  11   1        0.23        1.19      6.07 o
  12  11   1        0.00       -4.77      6.35 o
  -7  12   1        0.12        4.02      4.62 o
  -6  12   1        0.31        5.44      4.45 o
  -5  12   1        2.81        8.46      5.55 o
  -4  12   1       14.47       22.15      4.74 o
  -3  12   1       14.78        4.95      4.13 o
  -2  12   1      119.69      142.70      4.89 o
  -1  12   1       52.38       44.93      4.46 o
   0  12   1       63.63       53.82      4.43 o
   1  12   1      367.82      359.29      5.62 o
   2  12   1       37.19       35.31      5.67 o
   3  12   1      218.71      198.53      5.18 o
   4  12   1       64.09       63.62      4.90 o
   5  12   1       45.21       53.13      4.80 o
   6  12   1       12.44        3.44      5.42 o
   7  12   1       57.23       47.58      5.55 o
   8  12   1        7.31        8.43      4.63 o
   9  12   1      112.44      118.85      6.94 o
  10  12   1        8.90        8.85      6.63 o
  11  12   1       24.87       21.38      7.60 o
  12  12   1        1.42        3.06      6.45 o
  -5  13   1        2.41       -0.22      4.65 o
  -4  13   1        0.31        6.50      4.47 o
  -3  13   1       22.22       41.06      4.70 o
  -2  13   1       87.42      104.55      5.54 o
  -1  13   1       35.81       23.55      4.98 o
   0  13   1       13.70       12.90      4.58 o
   1  13   1      138.04      145.90      7.41 o
   2  13   1       54.83       52.27      5.33 o
   3  13   1        0.01        8.92      5.54 o
   4  13   1       31.11       29.86      5.19 o
   5  13   1       51.21       56.93      6.95 o
   6  13   1        0.01        2.27      4.92 o
   7  13   1        2.01       -2.85      5.03 o
   8  13   1        0.22       -1.54      5.25 o
   9  13   1        1.76        4.21      6.08 o
  10  13   1       68.10       49.58      5.85 o
  11  13   1       12.46       12.86      6.31 o
  -4  14   1        0.65        3.31      4.74 o
  -3  14   1       12.91       20.36      4.41 o
  -2  14   1        0.53       11.14      5.57 o
  -1  14   1        0.60        9.09      4.38 o
   0  14   1        3.16       10.37      4.29 o
   1  14   1       18.67       16.89      4.42 o
   2  14   1       36.39       44.73      5.33 o
   3  14   1      920.42      986.91     30.05 o
   4  14   1      540.33      537.32     18.14 o
   5  14   1        5.30        4.86      5.12 o
   6  14   1       27.36       27.00      5.66 o
   7  14   1       37.04       37.29      8.56 o
   8  14   1       20.52       17.35      5.60 o
   9  14   1        2.02        9.33      5.28 o
  10  14   1        2.47       -3.63      5.21 o
  -3  15   1        9.57        9.87      4.87 o
  -2  15   1        0.03        7.61      4.64 o
  -1  15   1        0.02        8.81      4.38 o
   0  15   1        7.87        9.32      4.41 o
   1  15   1       11.28        8.08      4.62 o
   2  15   1       15.86       19.46      5.39 o
   3  15   1       11.59       12.27      5.78 o
   4  15   1       88.37       81.09      5.54 o
   5  15   1       31.67       28.74      5.62 o
   6  15   1        2.89       12.15      5.11 o
   7  15   1        6.80        4.19      5.11 o
   8  15   1        1.68        2.51      5.51 o
   9  15   1        1.22        6.56      6.01 o
  -1  16   1        2.81        7.82      4.56 o
   0  16   1        0.51        8.12      5.14 o
   1  16   1        0.64        2.44      5.47 o
   2  16   1       21.33       18.75      5.59 o
   3  16   1       75.54       69.21      5.70 o
   4  16   1        4.55       14.12      5.54 o
   5  16   1        0.01       -5.35      5.29 o
   6  16   1        3.67        6.56      5.61 o
   7  16   1        3.68        6.32      5.62 o
   8  16   1        1.63        7.63      6.05 o
   3  17   1       11.58        7.85      6.40 o
   4  17   1        0.59        8.09      6.09 o
  -6 -16   2        6.93        2.31      5.70 o
  -5 -16   2        2.78        5.83      5.62 o
  -4 -16   2       44.79       39.26      6.14 o
  -3 -16   2      120.31      108.52      6.13 o
  -2 -16   2       91.22       95.07      5.65 o
  -1 -16   2        0.63        3.98      7.93 o
  -8 -15   2        0.24        5.80      5.64 o
  -7 -15   2        0.13        8.19      5.65 o
  -6 -15   2        0.24        3.73      5.79 o
  -5 -15   2       16.66       10.35      5.48 o
  -4 -15   2       49.65       56.95      5.55 o
  -3 -15   2       12.96       12.72      5.40 o
  -2 -15   2        0.30        0.05      5.30 o
  -1 -15   2       47.13       42.97      6.08 o
   0 -15   2        0.63        1.40      4.61 o
   1 -15   2        2.23        9.02      5.69 o
   2 -15   2        1.29        4.26      4.75 o
  -9 -14   2        7.09       12.19      5.69 o
  -8 -14   2       31.37       32.11      5.61 o
  -7 -14   2       10.70        6.47      5.19 o
  -6 -14   2        6.95        3.27      5.29 o
  -5 -14   2        9.44       16.09      5.46 o
  -4 -14   2        9.15       15.95      5.20 o
  -3 -14   2      196.01      169.51      9.21 o
  -2 -14   2        0.81        3.89      5.22 o
  -1 -14   2      115.63      100.64      5.01 o
   0 -14   2        0.19        3.18      4.43 o
   1 -14   2       25.76       22.41      4.54 o
   2 -14   2       13.59       22.38      4.43 o
   3 -14   2        3.19        2.90      4.71 o
 -10 -13   2        6.14        4.86      5.44 o
  -9 -13   2        0.06        4.84      5.34 o
  -8 -13   2       25.29       21.29      5.27 o
  -7 -13   2        0.84        3.42      5.06 o
  -6 -13   2        2.72        0.10      5.00 o
  -5 -13   2       43.51       55.30      5.19 o
  -4 -13   2        0.13        1.71      5.01 o
  -3 -13   2       38.19       32.40      5.00 o
  -2 -13   2       35.41       49.93      6.13 o
  -1 -13   2        5.47        4.58      4.52 o
   0 -13   2        5.38       13.31      4.39 o
   1 -13   2      109.51       96.15      5.04 o
   2 -13   2       42.70       47.91      6.83 o
   3 -13   2        6.39       11.43      4.26 o
   4 -13   2        0.10       -5.99      4.39 o
   5 -13   2        0.54        5.39      4.76 o
 -11 -12   2        0.17        2.11      6.61 o
 -10 -12   2        1.12        0.26      5.56 o
  -9 -12   2       27.51       34.58      7.21 o
  -8 -12   2        0.22       11.03      5.08 o
  -7 -12   2        1.97       -2.05      4.99 o
  -6 -12   2        9.13       10.59      4.89 o
  -5 -12   2       53.81       64.79      5.40 o
  -4 -12   2       14.76       17.95      4.91 o
  -3 -12   2        1.07        4.70      4.79 o
  -2 -12   2       27.00       27.84      4.97 o
  -1 -12   2        6.58        7.93      4.37 o
   0 -12   2       24.51       20.14      4.00 o
   1 -12   2      181.09      171.33      6.26 o
   2 -12   2       31.56       42.95      6.23 o
   3 -12   2        0.70        4.58      5.74 o
   4 -12   2        2.62        4.87      4.66 o
   5 -12   2        5.31        6.58      4.58 o
   6 -12   2       35.48       30.59      4.57 o
 -12 -11   2        4.03        8.70      6.31 o
 -11 -11   2        0.39       -0.45      6.12 o
 -10 -11   2        0.67        8.44      6.87 o
  -9 -11   2        2.84       16.57      6.22 o
  -8 -11   2       10.51       16.15      4.82 o
  -7 -11   2        3.54        4.20      5.21 o
  -6 -11   2       36.09       35.95      6.26 o
  -5 -11   2       12.30       14.36      5.94 o
  -4 -11   2        0.67        3.58      4.74 o
  -3 -11   2       67.15       75.95      5.05 o
  -2 -11   2        0.18        4.11      4.82 o
  -1 -11   2        6.53        0.50      4.17 o
   0 -11   2       93.71       86.26      5.10 o
   1 -11   2       62.41       53.93      4.22 o
   2 -11   2       24.72       29.81      6.75 o
   3 -11   2       15.15       18.94      4.15 o
   4 -11   2        0.22       13.12      4.11 o
   5 -11   2       17.39       23.17      4.42 o
   6 -11   2        8.68       12.78      4.46 o
   7 -11   2       18.11       15.27      4.52 o
 -12 -10   2       20.13       14.43      6.31 o
 -11 -10   2        1.59       12.20      5.79 o
 -10 -10   2        0.28        1.94      5.65 o
  -9 -10   2       16.44       18.01      5.47 o
  -8 -10   2       13.44        7.32      6.00 o
  -7 -10   2        2.23        5.99      7.58 o
  -6 -10   2       10.40        9.10      4.69 o
  -5 -10   2        6.60        8.51      4.63 o
  -4 -10   2        0.07        0.97      4.96 o
  -3 -10   2       74.13       74.04      4.85 o
  -2 -10   2        0.63       -0.46      4.65 o
  -1 -10   2       45.34       57.77      4.15 o
   0 -10   2       69.80       57.34      4.22 o
   1 -10   2        4.81        1.02      3.77 o
   2 -10   2       95.62       90.28      5.02 o
   3 -10   2       20.03       19.11      4.15 o
   4 -10   2        2.30        6.02      3.94 o
   5 -10   2       22.99       22.06      4.11 o
   6 -10   2       46.64       37.74      4.50 o
   7 -10   2       38.31       38.26      4.37 o
   8 -10   2        3.84        9.63      5.48 o
 -13  -9   2        0.83        3.50      6.17 o
 -12  -9   2       15.61       14.93     10.04 o
 -11  -9   2        7.41        6.07      7.10 o
 -10  -9   2       11.38        7.37      6.19 o
  -9  -9   2        2.39        1.83      5.97 o
  -8  -9   2        0.61        2.61      5.47 o
  -7  -9   2        2.42        5.09      5.32 o
  -6  -9   2        3.32        5.60      4.82 o
  -5  -9   2        0.15        0.71      4.93 o
  -4  -9   2      410.59      376.54     11.10 o
  -3  -9   2       92.26       80.81      5.06 o
  -2  -9   2       12.05       16.64      4.81 o
  -1  -9   2        0.06        1.87      4.22 o
   0  -9   2       42.02       40.47      4.34 o
   1  -9   2       20.28       33.23      4.35 o
   2  -9   2       19.42       38.03      4.78 o
   3  -9   2      182.08      200.68      8.98 o
   4  -9   2        4.35        2.92      4.04 o
   5  -9   2       12.26       12.72      3.92 o
   6  -9   2       33.25       36.64      4.12 o
   7  -9   2       28.25       23.62      7.11 o
   8  -9   2       15.61       15.51      5.08 o
   9  -9   2        3.13        1.19      5.47 o
 -13  -8   2        0.09        8.35      6.21 o
 -12  -8   2        5.28        2.05      5.79 o
 -11  -8   2       20.97       24.14      6.44 o
 -10  -8   2       35.09       36.72     12.95 o
  -9  -8   2        7.56        5.76      5.42 o
  -8  -8   2      277.69      277.72     21.81 o
  -7  -8   2       19.97       29.26      5.19 o
  -6  -8   2       12.19        6.93      5.28 o
  -5  -8   2      147.55      150.43      5.53 o
  -4  -8   2     1501.47     1684.47     48.06 o
  -3  -8   2      770.97      813.56      7.33 o
  -2  -8   2       11.22       12.82      4.70 o
  -1  -8   2       32.62       32.38      4.21 o
   0  -8   2      158.78      168.78      4.65 o
   1  -8   2        0.27        3.11      4.37 o
   2  -8   2       47.88       54.09      4.18 o
   3  -8   2      174.33      225.39      9.31 o
   4  -8   2        2.73       13.96      4.18 o
   5  -8   2        2.40        0.82      4.07 o
   6  -8   2        3.72        9.23      3.88 o
   7  -8   2       17.68       13.57      4.73 o
   8  -8   2        7.50        8.24      4.87 o
   9  -8   2        4.29        4.07      5.03 o
  10  -8   2        7.67       11.52      5.36 o
 -13  -7   2        3.78       11.20      6.69 o
 -12  -7   2       28.27       28.70      5.75 o
 -11  -7   2      153.59      134.09     23.13 o
 -10  -7   2       65.28       67.48      5.75 o
  -9  -7   2       21.26       13.64      5.65 o
  -8  -7   2       71.72       41.31     13.48 o
  -7  -7   2       17.95       16.57      7.07 o
  -6  -7   2        7.20       15.36      5.47 o
  -5  -7   2      729.30      777.88     40.87 o
  -4  -7   2     1147.92     1218.01      7.87 o
  -3  -7   2      177.34      184.19      5.54 o
  -2  -7   2      530.81      565.00     11.72 o
  -1  -7   2        0.01        2.30      4.08 o
   0  -7   2       80.04       95.16      4.65 o
   1  -7   2       85.23       61.99      4.19 o
   2  -7   2       87.63      100.54      4.22 o
   3  -7   2       18.32        7.74      4.03 o
   4  -7   2        0.61        4.47      3.99 o
   5  -7   2       37.26       41.24      4.01 o
   6  -7   2        1.72        3.51      3.89 o
   7  -7   2       23.84       20.66      4.58 o
   8  -7   2        0.00       -4.04      4.94 o
   9  -7   2        2.67       13.53      7.24 o
  10  -7   2        8.25        7.27      5.47 o
 -13  -6   2        0.16        9.51      6.07 o
 -12  -6   2       44.33       41.45      9.71 o
 -11  -6   2      176.18      161.04     34.03 o
 -10  -6   2      193.49      195.43     11.63 o
  -9  -6   2     1392.14     1444.49     81.06 o
  -8  -6   2      112.90       94.02     11.50 o
  -7  -6   2        0.73        1.72      5.42 o
  -6  -6   2        0.70        0.75      6.01 o
  -5  -6   2       65.18       52.92      5.32 o
  -4  -6   2       37.96       23.90      5.28 o
  -3  -6   2      289.03      340.85      5.98 o
  -2  -6   2      789.06      855.68     13.03 o
  -1  -6   2       17.06       12.84      4.43 o
   0  -6   2      844.95      753.86     12.26 o
   1  -6   2       47.11       55.74      4.91 o
   2  -6   2       94.08       95.48      4.45 o
   3  -6   2      106.47      126.36      4.34 o
   4  -6   2        3.48       -0.75      3.83 o
   5  -6   2        0.07       -0.37      4.16 o
   6  -6   2       69.95       74.10      8.03 o
   7  -6   2        1.26       -2.91      5.11 o
   8  -6   2       15.92       16.16      3.95 o
   9  -6   2       41.39       48.56      4.62 o
  10  -6   2        1.02        6.51      4.62 o
  11  -6   2       20.20       21.12      4.79 o
 -13  -5   2        0.00        3.17      6.12 o
 -12  -5   2       69.18       67.38      5.98 o
 -11  -5   2        8.01       10.65      8.85 o
 -10  -5   2      386.56      396.27     35.36 o
  -9  -5   2      413.31      404.19     69.74 o
  -8  -5   2       63.04       60.23      6.32 o
  -7  -5   2        6.61        7.93      5.42 o
  -6  -5   2        0.01        3.96      5.23 o
  -5  -5   2       61.62       67.69      5.94 o
  -4  -5   2       78.00       93.39      6.41 o
  -3  -5   2      909.33      780.49      8.56 o
  -2  -5   2       24.68       14.09      5.73 o
  -1  -5   2      223.49      223.76      5.82 o
   0  -5   2       44.25       32.12      4.74 o
   1  -5   2       15.87       28.63      4.95 o
   2  -5   2      191.58      135.57      5.20 o
   3  -5   2        3.61       11.99      4.20 o
   4  -5   2        0.94        4.37      3.92 o
   5  -5   2        6.69        7.04      3.88 o
   6  -5   2        0.83        5.95      4.15 o
   7  -5   2        1.29        2.39      3.80 o
   8  -5   2        0.20       -0.95      5.09 o
   9  -5   2        0.00       -7.32      5.46 o
  10  -5   2       65.52       67.13      5.73 o
  11  -5   2        0.07       -2.15      5.11 o
 -13  -4   2        0.65        5.08      6.03 o
 -12  -4   2       13.05        5.91      5.75 o
 -11  -4   2        8.26       10.34      6.00 o
 -10  -4   2      345.31      337.65     77.86 o
  -9  -4   2       31.62       33.37      5.56 o
  -8  -4   2      203.99      214.32     10.84 o
  -7  -4   2       18.94        7.00      5.56 o
  -6  -4   2      473.17      495.05      7.06 o
  -5  -4   2      316.62      290.54     23.34 o
  -4  -4   2      249.22      264.24      6.87 o
  -3  -4   2      536.38      451.25     16.14 o
  -2  -4   2       70.19       82.04      6.19 o
  -1  -4   2      874.84      818.53      9.56 o
   0  -4   2     1893.11     1713.63     11.02 o
   1  -4   2       64.71       94.70      5.11 o
   2  -4   2     1023.09     1021.65      8.56 o
   3  -4   2      483.32      451.28      5.39 o
   4  -4   2        1.03        5.02      3.50 o
   5  -4   2      403.96      409.30      6.82 o
   6  -4   2      563.21      508.74     10.12 o
   7  -4   2       16.07       18.83      4.26 o
   8  -4   2       13.56       20.71      4.42 o
   9  -4   2        9.03        7.69      4.42 o
  10  -4   2        2.15        6.43      4.90 o
  11  -4   2        3.01        2.58      4.67 o
  12  -4   2        0.04        2.35      4.39 o
 -13  -3   2        0.06        9.71      6.15 o
 -12  -3   2        0.91       -0.45      5.70 o
 -11  -3   2        0.55       -3.31      5.37 o
 -10  -3   2       95.33       93.15     22.27 o
  -9  -3   2        0.00       -2.52      5.84 o
  -8  -3   2       33.10       32.76      7.00 o
  -7  -3   2       34.14       42.51      8.99 o
  -6  -3   2        1.45        5.44      5.37 o
  -5  -3   2      237.93      243.65      6.78 o
  -4  -3   2       18.08        7.52      6.57 o
  -3  -3   2      603.96      527.64     19.12 o
  -2  -3   2    10097.03     9685.15    123.67 o
  -1  -3   2       38.39       25.85      6.58 o
   0  -3   2       23.06       44.53      6.88 o
   1  -3   2     5727.83     5610.73     62.68 o
   2  -3   2        6.07       10.21      4.47 o
   3  -3   2      796.47      752.79      6.41 o
   4  -3   2        8.66       19.47      4.16 o
   5  -3   2      469.30      440.03      9.61 o
   6  -3   2        5.26        6.51      4.65 o
   7  -3   2       48.23       56.58      4.42 o
   8  -3   2       13.89       10.87      4.23 o
   9  -3   2        3.50        3.87      4.32 o
  10  -3   2        4.94        0.80      4.55 o
  11  -3   2        3.42        9.98      4.70 o
  12  -3   2       16.91       16.31      4.95 o
 -13  -2   2       11.51       16.89      4.97 o
 -12  -2   2        0.37        3.58      4.70 o
 -11  -2   2        0.00       -0.20      5.47 o
 -10  -2   2       38.97       38.11      5.56 o
  -9  -2   2        1.77       12.16      5.33 o
  -8  -2   2        0.18        5.92      5.46 o
  -7  -2   2      321.92      339.96      6.68 o
  -6  -2   2      904.62      871.13     36.39 o
  -5  -2   2        0.54        7.92      6.38 o
  -4  -2   2     1022.77      987.36     10.02 o
  -3  -2   2     4156.31     3922.36     44.74 o
  -2  -2   2     8363.70     8464.60     28.23 o
  -1  -2   2      260.50      244.54      9.18 o
   0  -2   2        0.00       -1.24      7.71 o
   1  -2   2      317.52      310.02      8.65 o
   2  -2   2     3757.52     3511.14     62.52 o
   3  -2   2      921.24      898.50      6.88 o
   4  -2   2      220.25      176.37      5.39 o
   5  -2   2       47.96       43.32      4.65 o
   6  -2   2      568.72      577.78      9.17 o
   7  -2   2      101.13       83.32      4.72 o
   8  -2   2       96.59       93.24      5.22 o
   9  -2   2        0.00        6.10      4.47 o
  10  -2   2        0.20       -0.95      4.40 o
  11  -2   2        2.10        6.44      4.65 o
  12  -2   2        1.24        0.66      4.88 o
  13  -2   2        0.38        1.80      5.19 o
 -13  -1   2        5.49        7.83      5.38 o
 -12  -1   2        0.23        8.22      5.16 o
 -11  -1   2        0.18        6.78      4.57 o
 -10  -1   2        8.76       14.13      5.56 o
  -9  -1   2        6.78        7.38      5.32 o
  -8  -1   2      459.24      492.97     17.12 o
  -7  -1   2      120.49      117.09      5.89 o
  -6  -1   2       71.35       74.52      5.93 o
  -5  -1   2      244.52      239.09      6.96 o
  -4  -1   2        3.82        2.60      6.35 o
  -3  -1   2     5861.26     5930.88     86.78 o
  -2  -1   2     5214.29     5089.86    139.52 o
  -1  -1   2      132.11      165.15     11.31 o
   0  -1   2      185.15      190.96     11.22 o
   1  -1   2     1402.17     1353.87     13.51 o
   2  -1   2    29369.80    30264.62    845.46 o
   3  -1   2      421.65      365.17      7.34 o
   4  -1   2     1050.01     1090.95      8.40 o
   5  -1   2      101.43      105.10      5.03 o
   6  -1   2       23.17       18.17      4.36 o
   7  -1   2      212.54      232.66      5.37 o
   8  -1   2      131.23      101.54      4.99 o
   9  -1   2        1.99        4.88      4.39 o
  10  -1   2        5.35        3.35      4.48 o
  11  -1   2        1.58        9.29      4.62 o
  12  -1   2        0.08        6.54      5.14 o
  13  -1   2        0.81        0.87      5.47 o
 -13   0   2        8.36        5.43      5.09 o
 -12   0   2        1.59        3.79      5.56 o
 -11   0   2       11.67       10.39      5.22 o
 -10   0   2        8.98       10.26      4.50 o
  -9   0   2       26.10       27.63      4.47 o
  -8   0   2       23.62       22.27      4.83 o
  -7   0   2       60.18       63.94      5.79 o
  -6   0   2       15.57       21.26      5.55 o
  -5   0   2     5110.62     5303.86     97.60 o
  -4   0   2       28.70       29.06      6.40 o
  -3   0   2     2882.54     2706.31     16.46 o
  -2   0   2     1382.28     1343.44     15.87 o
  -1   0   2      156.02      175.11      9.07 o
   0   0   2      354.13      352.08     18.87 o
   1   0   2      734.63      845.89     17.73 o
   2   0   2    44408.21    44590.18    713.12 o
   3   0   2        0.58        4.01      8.00 o
   4   0   2       41.11       50.55      6.64 o
   5   0   2       88.62       86.03      6.31 o
   6   0   2       68.80       63.46      6.29 o
   7   0   2       12.31       18.53      6.73 o
   8   0   2      139.31      124.03      7.86 o
   9   0   2       43.39       45.79      4.49 o
  10   0   2       78.85       84.28      5.01 o
  11   0   2        6.72        6.47      4.53 o
  12   0   2        0.06        9.36      4.77 o
  13   0   2        1.15       11.80      5.06 o
 -13   1   2        6.91        6.67      4.59 o
 -12   1   2       25.28       20.79      4.44 o
 -11   1   2       14.35       14.01      4.75 o
 -10   1   2       68.28       68.05      4.83 o
  -9   1   2       69.13       71.00      4.58 o
  -8   1   2       16.30       19.15      4.81 o
  -7   1   2      103.43      111.31      5.82 o
  -6   1   2       93.56      112.01      5.13 o
  -5   1   2     8612.23     9006.60    180.23 o
  -4   1   2      130.16      114.94      5.70 o
  -3   1   2     1061.34     1185.89      8.72 o
  -2   1   2      408.03      363.66      7.24 o
  -1   1   2      335.24      324.94      7.98 o
   0   1   2       26.58       30.01     12.94 o
   1   1   2     4724.11     4756.46     57.70 o
   2   1   2     3338.80     3196.25     53.62 o
   3   1   2     4511.13     4454.66     41.17 o
   4   1   2       28.27       31.09      8.22 o
   5   1   2      147.19      121.58      6.94 o
   6   1   2        2.59        6.66      5.74 o
   7   1   2      645.64      614.62     25.86 o
   8   1   2       63.52       60.88     10.64 o
   9   1   2        0.97        4.19      6.13 o
  10   1   2        1.23       25.07      6.22 o
  11   1   2        2.20        3.14      4.86 o
  12   1   2        0.87        2.90      4.91 o
  13   1   2        0.88        4.43      5.28 o
 -13   2   2        0.07        4.82      4.60 o
 -12   2   2       42.77       45.07      4.42 o
 -11   2   2       18.47       21.08      4.21 o
 -10   2   2       52.20       46.50      4.38 o
  -9   2   2        2.90       -0.16      4.43 o
  -8   2   2        3.06        8.12      4.45 o
  -7   2   2        0.11       -2.55      4.71 o
  -6   2   2        0.05        1.12      4.05 o
  -5   2   2      295.12      337.85      5.29 o
  -4   2   2     3619.27     3817.63     36.74 o
  -3   2   2     1099.24      969.62      6.86 o
  -2   2   2      513.84      470.51      5.66 o
  -1   2   2        7.45        9.99      6.74 o
   0   2   2        4.16        2.55      7.29 o
   1   2   2       81.85       88.22     12.85 o
   2   2   2      369.19      354.40     11.70 o
   3   2   2      629.81      670.76     10.76 o
   4   2   2      547.10      515.25     16.80 o
   5   2   2        2.99        2.51      6.17 o
   6   2   2       13.14       18.87      5.93 o
   7   2   2      530.63      538.78     11.90 o
   8   2   2      737.49      675.69     21.23 o
   9   2   2      293.55      288.20     12.76 o
  10   2   2       26.60       14.09      6.67 o
  11   2   2       24.87       27.23      5.84 o
  12   2   2       47.51       39.56      6.03 o
  13   2   2        0.00        1.39      5.30 o
  14   2   2        5.80       15.58      5.61 o
 -12   3   2        5.97       11.89      4.49 o
 -11   3   2      114.37      104.15      8.47 o
 -10   3   2      105.20      101.85      8.35 o
  -9   3   2       67.15       73.90      4.42 o
  -8   3   2        8.37       18.81      4.05 o
  -7   3   2        0.62        5.95      4.38 o
  -6   3   2       11.02       18.14      3.91 o
  -5   3   2       14.17       18.07      4.21 o
  -4   3   2     1396.57     1387.79     10.55 o
  -3   3   2     1335.68     1249.36     10.78 o
  -2   3   2      121.49      117.71      4.93 o
  -1   3   2       42.97       37.69      5.65 o
   0   3   2       21.58       18.39      6.46 o
   1   3   2      902.87      863.59     11.25 o
   2   3   2      195.67      226.73      9.73 o
   3   3   2     3221.96     3341.92     18.33 o
   4   3   2      311.58      318.79      8.49 o
   5   3   2       11.22       27.20      6.21 o
   6   3   2      880.55      887.11     13.23 o
   7   3   2      182.79      197.17      6.67 o
   8   3   2      177.47      173.03      9.38 o
   9   3   2     1596.91     1519.10    176.53 o
  10   3   2     1296.48     1325.80    136.49 o
  11   3   2       18.89       20.21     14.40 o
  12   3   2      192.99      192.16      6.68 o
  13   3   2       48.21       59.07     10.84 o
  14   3   2        1.54       -1.85      5.29 o
 -12   4   2        3.96        0.77      4.46 o
 -11   4   2        1.09        5.89      4.29 o
 -10   4   2       74.56       69.37      4.57 o
  -9   4   2       10.27        8.99      4.11 o
  -8   4   2      102.44       95.07      4.09 o
  -7   4   2       13.10       16.30      4.62 o
  -6   4   2       51.70       54.93      4.47 o
  -5   4   2      102.85      110.65      3.69 o
  -4   4   2        9.24       11.65      3.62 o
  -3   4   2       28.65       28.65      4.71 o
  -2   4   2        1.86        1.64      4.51 o
  -1   4   2      100.33      111.17      5.57 o
   0   4   2        5.16        5.92      5.28 o
   1   4   2     2133.79     2025.51     11.10 o
   2   4   2      686.47      653.33     10.20 o
   3   4   2     2984.41     2884.70    110.53 o
   4   4   2      176.33      149.75      7.71 o
   5   4   2      876.96      901.77     36.80 o
   6   4   2      151.86      150.55      6.50 o
   7   4   2        9.26        6.85      5.87 o
   8   4   2      289.13      278.28      6.64 o
   9   4   2        5.11       11.42      6.38 o
  10   4   2      427.94      412.00     32.99 o
  11   4   2        3.37        1.76      6.03 o
  12   4   2       33.25       48.11     14.54 o
  13   4   2        4.61        5.03      6.12 o
  14   4   2        0.99        8.01      6.45 o
 -11   5   2        0.90        0.05      5.63 o
 -10   5   2       11.10       15.16      4.31 o
  -9   5   2       36.52       39.66      4.54 o
  -8   5   2       14.32       20.18      4.26 o
  -7   5   2        1.20        9.00      3.79 o
  -6   5   2       16.19       10.42      4.99 o
  -5   5   2       52.10       46.55      3.98 o
  -4   5   2      153.39      144.12      4.85 o
  -3   5   2       62.74       63.61      3.96 o
  -2   5   2      147.47      154.91      5.00 o
  -1   5   2      311.74      325.47      6.38 o
   0   5   2       29.39       32.72      4.64 o
   1   5   2       10.94       14.94      5.28 o
   2   5   2        1.46        2.65      5.80 o
   3   5   2        0.25        1.72      6.17 o
   4   5   2      165.36      162.45      7.52 o
   5   5   2      270.98      294.41     14.68 o
   6   5   2      353.69      404.32     25.19 o
   7   5   2       39.32       25.11      5.51 o
   8   5   2        3.12        3.83      5.70 o
   9   5   2      196.90      159.17     14.14 o
  10   5   2        9.21       13.92      5.84 o
  11   5   2       98.70      105.57     26.43 o
  12   5   2       14.24        7.80      9.38 o
  13   5   2        4.47       -3.86      6.07 o
  14   5   2        0.02        5.08      6.54 o
 -11   6   2        0.03        2.05      6.71 o
 -10   6   2        5.56       13.76      5.22 o
  -9   6   2       46.87       44.97      4.91 o
  -8   6   2      195.10      197.33      5.16 o
  -7   6   2       95.72      112.13     16.39 o
  -6   6   2       23.34       33.19      4.52 o
  -5   6   2       35.01       42.95      4.27 o
  -4   6   2       55.38       57.56      4.14 o
  -3   6   2       11.32        9.52      3.60 o
  -2   6   2       13.94       10.68      3.70 o
  -1   6   2      768.32      796.55     13.41 o
   0   6   2       14.59       19.60      5.15 o
   1   6   2      973.87      963.42     11.26 o
   2   6   2      104.62      117.43      5.77 o
   3   6   2      410.90      372.71      8.64 o
   4   6   2       74.24       68.80      6.17 o
   5   6   2      773.26      828.30     11.64 o
   6   6   2       82.98       88.19      5.84 o
   7   6   2      128.24      136.71      6.08 o
   8   6   2       12.42       13.67      5.65 o
   9   6   2       42.63       38.32      5.75 o
  10   6   2       66.12       71.25      5.89 o
  11   6   2        8.98       18.49      5.70 o
  12   6   2       99.64      101.22     14.41 o
  13   6   2       13.65       15.49      6.12 o
  14   6   2        0.06        1.01      6.98 o
 -10   7   2        2.74        1.77      5.50 o
  -9   7   2        0.02        2.71      5.23 o
  -8   7   2      200.78      195.92     15.18 o
  -7   7   2        4.36        3.85      4.78 o
  -6   7   2        8.85       14.69      4.64 o
  -5   7   2       32.06       35.87      3.99 o
  -4   7   2        4.54       14.86      4.17 o
  -3   7   2      313.59      281.80      4.13 o
  -2   7   2       12.82       13.06      3.79 o
  -1   7   2      349.21      367.21      5.31 o
   0   7   2      122.59      117.52      5.10 o
   1   7   2       96.94       95.68      4.56 o
   2   7   2      237.84      216.04      5.55 o
   3   7   2      606.55      664.00     10.05 o
   4   7   2        2.66        7.10      5.74 o
   5   7   2       25.86       30.42      6.16 o
   6   7   2        8.41        0.53      5.23 o
   7   7   2       12.58       13.86      5.65 o
   8   7   2      113.45       93.04      6.51 o
   9   7   2       60.19       52.69      5.65 o
  10   7   2        6.03        5.67      5.68 o
  11   7   2       20.93       23.40      5.79 o
  12   7   2       47.63       54.58     18.30 o
  13   7   2        0.01        4.03      6.17 o
  14   7   2       10.10       10.64      7.20 o
 -10   8   2        1.86       12.24      5.62 o
  -9   8   2        1.08        9.29      4.96 o
  -8   8   2       20.68       20.04      4.96 o
  -7   8   2       10.49       16.35      4.18 o
  -6   8   2       59.15       80.46      4.50 o
  -5   8   2       26.72       31.10      3.98 o
  -4   8   2      112.61      127.62      4.22 o
  -3   8   2       18.06       26.36      3.66 o
  -2   8   2      136.76      134.55      4.09 o
  -1   8   2       37.89       33.24      4.20 o
   0   8   2      377.26      349.36      5.14 o
   1   8   2     1197.01     1158.01      9.40 o
   2   8   2       36.19       34.94      4.67 o
   3   8   2      192.10      227.36      5.81 o
   4   8   2       33.77       34.11      4.85 o
   5   8   2       50.64       48.18      5.56 o
   6   8   2       21.40       25.95      6.19 o
   7   8   2        6.79       10.80      6.06 o
   8   8   2        0.01       12.03      5.94 o
   9   8   2       14.72        8.32     12.22 o
  10   8   2        3.15       -3.64      6.94 o
  11   8   2        4.77        2.38      6.48 o
  12   8   2        0.37        4.10      6.17 o
  13   8   2        0.62       -2.06      8.46 o
  -9   9   2        1.88        3.53      5.21 o
  -8   9   2       19.33       28.33      6.46 o
  -7   9   2       49.34       60.45      5.26 o
  -6   9   2      562.78      571.84     22.40 o
  -5   9   2      394.63      397.13     14.25 o
  -4   9   2      287.55      278.44      4.57 o
  -3   9   2        5.72        4.73      3.55 o
  -2   9   2      291.92      261.31      4.14 o
  -1   9   2       23.11       28.11      5.32 o
   0   9   2       61.37       53.61      4.17 o
   1   9   2       21.42       17.46      4.09 o
   2   9   2      432.43      394.06      5.92 o
   3   9   2      160.44      190.00      6.97 o
   4   9   2      187.62      189.90      5.30 o
   5   9   2       22.41       23.04      5.09 o
   6   9   2       55.76       51.27      6.32 o
   7   9   2       17.97       21.75      5.65 o
   8   9   2       14.89       20.37      8.59 o
   9   9   2       30.02       33.27      7.20 o
  10   9   2        4.29        8.32      6.32 o
  11   9   2        1.16        4.13      6.03 o
  12   9   2       18.16       11.50      6.07 o
  13   9   2        0.01        9.12      7.76 o
  -8  10   2        0.36       12.16      5.20 o
  -7  10   2        1.35        2.97      4.53 o
  -6  10   2      111.53      104.83      8.03 o
  -5  10   2      390.21      396.47     15.78 o
  -4  10   2      784.15      794.16      8.97 o
  -3  10   2      296.57      292.16      9.11 o
  -2  10   2       76.35       73.57      3.93 o
  -1  10   2        0.00        1.49      4.31 o
   0  10   2      157.09      139.60      4.64 o
   1  10   2       24.86       19.08      4.44 o
   2  10   2      106.40       94.53      5.15 o
   3  10   2      361.66      380.06      6.02 o
   4  10   2        8.47        7.52      4.88 o
   5  10   2        0.87        2.37      4.55 o
   6  10   2        1.69        6.54      4.47 o
   7  10   2        4.95        7.01      5.37 o
   8  10   2       95.38       78.41      5.89 o
   9  10   2       21.04       19.36      5.79 o
  10  10   2        0.58        2.88      6.32 o
  11  10   2       21.26       16.52      6.07 o
  12  10   2        1.80       13.07      7.07 o
  13  10   2        4.48        8.60      7.05 o
  -8  11   2       13.53       18.41      5.39 o
  -7  11   2        0.76        3.90      4.64 o
  -6  11   2       28.59       30.04      4.37 o
  -5  11   2        0.66        8.53      4.41 o
  -4  11   2       55.83       50.85      5.11 o
  -3  11   2        8.66       13.56      4.14 o
  -2  11   2        4.23        1.25      3.74 o
  -1  11   2       13.97       10.59      4.37 o
   0  11   2       10.63       17.85      4.17 o
   1  11   2       19.64       32.67      4.24 o
   2  11   2       16.01       25.65      5.42 o
   3  11   2        7.72        0.83      5.23 o
   4  11   2      123.72      123.15      5.25 o
   5  11   2       67.64       73.29      5.19 o
   6  11   2       10.58        9.79      4.55 o
   7  11   2       18.04       20.20      5.91 o
   8  11   2       76.93       69.56     13.22 o
   9  11   2      247.30      215.79      8.33 o
  10  11   2        1.62        7.16      5.79 o
  11  11   2        0.02        2.18      6.17 o
  12  11   2       10.91       -0.52      6.31 o
  13  11   2        0.02        2.14      6.58 o
  -7  12   2        3.68       -0.33      4.69 o
  -6  12   2       18.26       19.81      4.75 o
  -5  12   2        2.84        2.13      4.94 o
  -4  12   2        0.19        8.24      4.22 o
  -3  12   2        5.36        0.62      4.60 o
  -2  12   2        3.08       12.07      3.88 o
  -1  12   2       63.94       51.94      7.38 o
   0  12   2        1.17        6.00      4.26 o
   1  12   2       44.14       62.76      4.14 o
   2  12   2      742.84      820.50      6.69 o
   3  12   2       94.64       88.20      5.57 o
   4  12   2       21.21       21.00      4.90 o
   5  12   2       30.94       33.74      5.06 o
   6  12   2       22.27       28.92      4.78 o
   7  12   2        3.72        6.52      4.92 o
   8  12   2      112.09       96.38      4.96 o
   9  12   2       71.78       66.33      7.94 o
  10  12   2        0.23        5.02      5.98 o
  11  12   2        2.36        2.60      6.81 o
  12  12   2        0.73       -1.38      6.49 o
  -6  13   2        0.17        5.89      5.06 o
  -5  13   2       25.65       27.79      4.55 o
  -4  13   2       41.88       39.76      6.10 o
  -3  13   2        0.00       10.64      4.14 o
  -2  13   2       20.08       23.70      3.76 o
  -1  13   2        1.79        3.19      5.02 o
   0  13   2       12.78       16.64      4.49 o
   1  13   2        0.64        4.76      5.93 o
   2  13   2      183.14      221.92      8.91 o
   3  13   2       14.28       12.13      4.90 o
   4  13   2       22.28       24.31      4.95 o
   5  13   2        1.72        3.61      5.39 o
   6  13   2       90.43       78.59      5.20 o
   7  13   2       27.56       35.58      5.09 o
   8  13   2       24.43       24.03      6.73 o
   9  13   2        1.26        1.17      5.31 o
  10  13   2        5.84        9.22      5.30 o
  11  13   2        0.47       15.07      7.76 o
  -4  14   2       19.79       14.07      4.88 o
  -3  14   2        2.45        9.32      4.78 o
  -2  14   2       24.22       23.03      3.93 o
  -1  14   2        3.05        2.29      4.20 o
   0  14   2       17.68       20.07      4.41 o
   1  14   2        3.78        7.11      4.55 o
   2  14   2       57.46       50.14      4.79 o
   3  14   2       75.29       68.61      5.32 o
   4  14   2       64.54       54.26      6.40 o
   5  14   2      187.89      192.19      5.40 o
   6  14   2       42.74       36.03      8.20 o
   7  14   2       27.26       31.79      5.15 o
   8  14   2        0.00        2.33      4.93 o
   9  14   2        6.73        8.27      5.01 o
  10  14   2        0.07        0.53      5.55 o
  11  14   2        0.49       -0.76      7.36 o
  -3  15   2        0.89        1.15      4.81 o
  -2  15   2        0.59        3.69      4.80 o
  -1  15   2        5.63       10.75      4.34 o
   0  15   2        0.12        0.18      4.41 o
   1  15   2        1.40       -0.90      4.53 o
   2  15   2       28.13       32.77      5.33 o
   3  15   2       20.89       23.92      5.67 o
   4  15   2        4.67        3.66      5.00 o
   5  15   2       14.85       17.70      5.39 o
   6  15   2       49.99       57.41      6.09 o
   7  15   2        0.49        3.19      6.33 o
   8  15   2        1.70        3.64      5.42 o
   9  15   2        0.74       -3.05      5.54 o
  10  15   2        3.59        8.20      7.01 o
  -1  16   2        0.01        6.82      4.18 o
   0  16   2        0.13        7.21      5.68 o
   1  16   2        4.23       -2.53      6.27 o
   2  16   2        1.62        3.06      5.10 o
   3  16   2        3.24       -2.01      5.03 o
   4  16   2       40.60       45.03      5.55 o
   5  16   2        0.00        9.18      5.45 o
   6  16   2        1.12        7.03      5.03 o
   7  16   2        0.15       -0.92      5.53 o
   8  16   2        7.17        5.86      5.99 o
   2  17   2        8.40        8.97      5.85 o
   3  17   2        0.55       -2.58      5.71 o
   4  17   2        3.85        7.67      5.33 o
   5  17   2       11.21        2.85      6.10 o
  -4 -16   3        1.64        4.20      5.73 o
  -3 -16   3        2.53        2.01      5.81 o
  -7 -15   3        0.47       12.10      6.02 o
  -6 -15   3        1.81        2.20      5.62 o
  -5 -15   3        9.32        7.02      5.49 o
  -4 -15   3       12.21       13.01      5.93 o
  -3 -15   3       20.91       25.07      5.21 o
  -2 -15   3       28.53       34.72      5.56 o
  -1 -15   3       19.50       10.13      9.65 o
   0 -15   3        8.70       16.83      4.68 o
   1 -15   3        2.25        3.32      5.55 o
  -9 -14   3        6.63        8.64      6.18 o
  -8 -14   3        1.84        2.26      5.51 o
  -7 -14   3       47.15       47.81      6.11 o
  -6 -14   3        8.92       14.45      5.35 o
  -5 -14   3        6.87        4.89      5.25 o
  -4 -14   3        1.20        0.57      5.55 o
  -3 -14   3        1.75        5.93      5.23 o
  -2 -14   3        0.01        5.37      5.19 o
  -1 -14   3      154.10      123.27      7.20 o
   0 -14   3       21.97       30.54      4.68 o
   1 -14   3       10.58       24.33      4.73 o
   2 -14   3        0.00        3.59      4.65 o
   3 -14   3        8.42       11.89      4.71 o
 -10 -13   3        0.31        0.25      5.91 o
  -9 -13   3        2.62        8.17      5.42 o
  -8 -13   3       22.10       14.13      5.35 o
  -7 -13   3        0.80        8.78      5.15 o
  -6 -13   3        7.80       16.85      5.97 o
  -5 -13   3        0.72       -0.75      5.41 o
  -4 -13   3        0.26        2.43      5.34 o
  -3 -13   3        9.04       14.38      5.18 o
  -2 -13   3        6.87       13.38      5.02 o
  -1 -13   3       17.74        8.99      4.39 o
   0 -13   3        0.97        4.77      4.30 o
   1 -13   3        0.21        8.80      4.34 o
   2 -13   3        5.65        6.33      4.39 o
   3 -13   3       12.06        5.38      4.57 o
   4 -13   3        1.23        2.93      4.94 o
 -11 -12   3        4.79        5.42      5.43 o
 -10 -12   3       10.08        7.96      5.28 o
  -9 -12   3        8.98        4.82      5.25 o
  -8 -12   3        2.71        1.12      5.02 o
  -7 -12   3        0.34        5.43      5.06 o
  -6 -12   3       14.58       14.81      4.94 o
  -5 -12   3        1.12        0.67      4.80 o
  -4 -12   3       13.59       23.52      4.81 o
  -3 -12   3        0.86        4.28      4.79 o
  -2 -12   3        3.10        3.47      4.79 o
  -1 -12   3        0.01        4.80      4.53 o
   0 -12   3        2.76        8.34      4.76 o
   1 -12   3      114.18      126.80      4.62 o
   2 -12   3       17.26       22.61      5.00 o
   3 -12   3        1.16        2.40      4.35 o
   4 -12   3        1.87        1.95      4.27 o
   5 -12   3        1.31       12.31      4.85 o
   6 -12   3       13.57       18.70      5.04 o
 -12 -11   3       10.66       18.99      7.14 o
 -11 -11   3        3.47        6.10      6.12 o
 -10 -11   3       12.74       10.13      5.84 o
  -9 -11   3        4.42       13.98      6.26 o
  -8 -11   3        1.02        9.26      4.91 o
  -7 -11   3        0.02        6.11      4.80 o
  -6 -11   3        0.25        7.15      4.73 o
  -5 -11   3        0.39        1.50      4.88 o
  -4 -11   3       26.68       28.62      4.77 o
  -3 -11   3        1.63        4.17      4.85 o
  -2 -11   3        5.96        5.93      4.76 o
  -1 -11   3        0.80        4.24      4.25 o
   0 -11   3       61.23       68.48      8.54 o
   1 -11   3        3.19        5.10      3.98 o
   2 -11   3       22.80       24.02      5.39 o
   3 -11   3       62.30       75.00      4.33 o
   4 -11   3        0.04        8.79      4.56 o
   5 -11   3        8.90       18.21      4.16 o
   6 -11   3        1.16        4.55      4.59 o
   7 -11   3       23.27       19.28      5.02 o
 -12 -10   3        0.07        8.57      6.12 o
 -11 -10   3        0.03       -1.45      8.19 o
 -10 -10   3        5.18        5.35      6.25 o
  -9 -10   3        1.01       11.17      5.61 o
  -8 -10   3        7.28       16.27      4.79 o
  -7 -10   3       41.14       49.74      4.94 o
  -6 -10   3        2.84        8.76      4.77 o
  -5 -10   3       16.09       14.35      4.91 o
  -4 -10   3       42.44       50.26      5.13 o
  -3 -10   3        7.17        1.54      4.71 o
  -2 -10   3        4.82        7.38      4.99 o
  -1 -10   3       35.92       45.52      4.30 o
   0 -10   3        6.60        9.73      4.07 o
   1 -10   3      538.59      521.38     22.44 o
   2 -10   3      103.15      120.34      7.43 o
   3 -10   3       17.12       33.12      3.99 o
   4 -10   3        7.92       13.82      4.16 o
   5 -10   3       24.62       19.06      4.16 o
   6 -10   3       12.80       11.86      4.40 o
   7 -10   3       13.30       12.14      5.11 o
   8 -10   3        0.29        1.86      5.17 o
 -12  -9   3        2.29       -5.66      6.17 o
 -11  -9   3        0.47       -1.11      6.48 o
 -10  -9   3        1.20        5.61      5.74 o
  -9  -9   3       27.08       33.95      5.61 o
  -8  -9   3       10.96       14.17      6.77 o
  -7  -9   3       13.53        7.37      5.56 o
  -6  -9   3       68.96       75.61      5.63 o
  -5  -9   3      184.99      175.00      7.79 o
  -4  -9   3        0.96        7.67      4.67 o
  -3  -9   3        5.42        5.40      4.70 o
  -2  -9   3        5.88       14.72      5.09 o
  -1  -9   3        0.01        1.61      4.30 o
   0  -9   3       59.98       45.83      4.21 o
   1  -9   3       74.01       67.30      4.09 o
   2  -9   3       84.19       47.16      4.11 o
   3  -9   3       93.71       70.24      4.32 o
   4  -9   3       21.20       26.46      4.17 o
   5  -9   3       35.06       30.32      4.26 o
   6  -9   3       14.80       16.37      4.16 o
   7  -9   3        3.72        8.98      4.83 o
   8  -9   3        0.58       -1.80      5.71 o
   9  -9   3        0.86       10.87      5.59 o
 -13  -8   3        3.00       10.44      6.26 o
 -12  -8   3        0.02        2.54      5.98 o
 -11  -8   3       12.45        8.27     12.82 o
 -10  -8   3       26.54       24.44      6.25 o
  -9  -8   3       23.77       21.80      5.56 o
  -8  -8   3        5.77       10.80      6.03 o
  -7  -8   3       43.15       28.13      5.81 o
  -6  -8   3        0.48       -5.62      6.28 o
  -5  -8   3        3.28       16.60      4.72 o
  -4  -8   3       34.39       50.08      5.21 o
  -3  -8   3        1.29        5.77      4.72 o
  -2  -8   3        0.42        6.32      5.22 o
  -1  -8   3       75.48       62.47      6.03 o
   0  -8   3        0.72        3.28      4.24 o
   1  -8   3      166.90      141.35      6.01 o
   2  -8   3        0.28        6.04      4.39 o
   3  -8   3       54.00       28.19      4.19 o
   4  -8   3       31.15       20.36      4.06 o
   5  -8   3       48.11       40.88      4.58 o
   6  -8   3        0.65        4.25      4.11 o
   7  -8   3        0.66       10.27      6.41 o
   8  -8   3        3.19        3.38      4.82 o
   9  -8   3        3.78        4.42      7.87 o
 -13  -7   3        0.72        8.36      6.21 o
 -12  -7   3        2.63        0.95      5.78 o
 -11  -7   3       29.17       28.14      5.79 o
 -10  -7   3       41.38       36.10      5.79 o
  -9  -7   3       64.88       62.71     11.76 o
  -8  -7   3       29.30       31.43      8.99 o
  -7  -7   3        4.77        9.58      5.33 o
  -6  -7   3        0.20        4.07      5.81 o
  -5  -7   3      291.55      261.22      6.35 o
  -4  -7   3        0.02        3.20      4.70 o
  -3  -7   3      176.87      176.97      5.75 o
  -2  -7   3      140.14      148.66      5.44 o
  -1  -7   3       34.08       21.74      4.44 o
   0  -7   3        0.07        0.34      4.09 o
   1  -7   3       73.37       86.41      4.43 o
   2  -7   3        2.95        7.41      3.79 o
   3  -7   3       36.77       62.42      4.01 o
   4  -7   3       10.24       16.22      4.09 o
   5  -7   3        1.13        7.57      4.25 o
   6  -7   3       13.36        9.50      4.07 o
   7  -7   3       19.13       21.92      4.85 o
   8  -7   3       30.65       32.54      4.79 o
   9  -7   3       17.96       27.13      5.71 o
  10  -7   3        9.49        2.40      5.51 o
 -13  -6   3        0.07        9.46      6.73 o
 -12  -6   3        9.88       13.51      5.93 o
 -11  -6   3        0.94        5.57      6.16 o
 -10  -6   3      151.64      168.39      6.07 o
  -9  -6   3      439.26      493.81     20.69 o
  -8  -6   3      517.74      571.44     32.59 o
  -7  -6   3      297.20      275.97      6.81 o
  -6  -6   3       80.53       89.52      5.75 o
  -5  -6   3      175.20      196.22      7.14 o
  -4  -6   3       49.59       61.51      5.42 o
  -3  -6   3        9.84       -1.42      4.85 o
  -2  -6   3     2155.74     2106.97     12.18 o
  -1  -6   3      646.17      651.00      6.76 o
   0  -6   3      189.69      241.63      5.49 o
   1  -6   3       24.13       27.80      4.11 o
   2  -6   3      150.64      124.30      4.31 o
   3  -6   3       30.83       42.24      4.27 o
   4  -6   3        0.83        8.74      4.07 o
   5  -6   3       45.34       43.15      3.91 o
   6  -6   3        1.42       11.40      4.75 o
   7  -6   3       97.01       89.52      4.84 o
   8  -6   3        4.65        6.06      5.04 o
   9  -6   3       10.40       13.28      5.17 o
  10  -6   3       32.28       38.60      6.73 o
  11  -6   3        6.77        7.22      4.63 o
 -13  -5   3        2.80       13.57      6.63 o
 -12  -5   3       10.97       -3.65     10.11 o
 -11  -5   3        2.63        5.11      5.65 o
 -10  -5   3      184.62      196.58     13.22 o
  -9  -5   3       80.79       81.53     21.28 o
  -8  -5   3        9.61       22.70      6.22 o
  -7  -5   3       95.18       95.39      8.46 o
  -6  -5   3      258.14      256.12      6.85 o
  -5  -5   3      946.53      794.38     56.90 o
  -4  -5   3      214.23      224.59      7.54 o
  -3  -5   3       52.00       64.10      5.47 o
  -2  -5   3      276.01      246.05      6.31 o
  -1  -5   3      483.72      439.50      6.32 o
   0  -5   3      221.81      258.60      6.92 o
   1  -5   3     1892.49     1694.52     13.57 o
   2  -5   3        2.68        3.45      4.31 o
   3  -5   3      422.57      452.84      5.25 o
   4  -5   3      382.28      355.68      4.90 o
   5  -5   3        3.74        5.96      3.51 o
   6  -5   3       13.12       22.20      4.11 o
   7  -5   3       14.94       20.84      4.32 o
   8  -5   3        0.00        3.34      3.88 o
   9  -5   3        5.63        5.25      4.48 o
  10  -5   3        1.06        7.03      4.42 o
  11  -5   3        4.86       10.04      4.40 o
 -13  -4   3       15.20       21.96      6.25 o
 -12  -4   3        0.47        1.43      6.56 o
 -11  -4   3        6.75       10.88      6.13 o
 -10  -4   3      121.28      132.47     25.77 o
  -9  -4   3        4.63        3.18      5.47 o
  -8  -4   3       13.38       17.66     10.31 o
  -7  -4   3       30.31       37.51      5.75 o
  -6  -4   3       81.41       80.85      5.65 o
  -5  -4   3     1286.21     1241.89     71.37 o
  -4  -4   3     1585.56     1646.55     71.75 o
  -3  -4   3     1208.09     1048.23     29.87 o
  -2  -4   3      273.22      269.39      6.90 o
  -1  -4   3      881.52      772.89      8.06 o
   0  -4   3     2078.57     2225.93     19.61 o
   1  -4   3     1017.93     1079.78     19.05 o
   2  -4   3     2604.30     2750.42     45.23 o
   3  -4   3      294.22      230.56      5.10 o
   4  -4   3        9.38        4.60      3.75 o
   5  -4   3       90.59       83.72      5.25 o
   6  -4   3      349.42      368.99      6.82 o
   7  -4   3       82.51       84.58      5.70 o
   8  -4   3       27.39       30.47      4.60 o
   9  -4   3        8.50       13.41      4.47 o
  10  -4   3       14.95       29.08      5.06 o
  11  -4   3        0.80        4.37      4.22 o
  12  -4   3        0.41        4.19      4.44 o
 -13  -3   3       31.72       33.51      6.40 o
 -12  -3   3        1.37        9.81      7.60 o
 -11  -3   3       17.51       16.65      5.61 o
 -10  -3   3        0.89        0.03      5.65 o
  -9  -3   3      134.08      126.52     10.44 o
  -8  -3   3       81.73       81.04     11.50 o
  -7  -3   3      116.79      137.80      7.73 o
  -6  -3   3      383.61      340.25      7.29 o
  -5  -3   3        4.01        3.55      7.01 o
  -4  -3   3      486.03      550.34     20.50 o
  -3  -3   3      349.70      310.73      7.76 o
  -2  -3   3       83.06       54.99      6.96 o
  -1  -3   3      503.64      571.72     12.32 o
   0  -3   3       53.91       76.40      6.91 o
   1  -3   3      154.60      154.91      5.57 o
   2  -3   3      155.06      137.23      5.31 o
   3  -3   3      282.35      211.48      4.88 o
   4  -3   3      314.95      269.27      6.97 o
   5  -3   3        1.69       13.43      4.40 o
   6  -3   3       13.68       11.44      4.75 o
   7  -3   3      277.58      314.39      9.81 o
   8  -3   3        7.92        6.13      4.39 o
   9  -3   3        9.09        8.04      4.66 o
  10  -3   3        5.45        8.63      4.78 o
  11  -3   3        6.53        4.05      4.77 o
  12  -3   3        0.27        6.19      5.76 o
 -13  -2   3        2.04        5.55      5.43 o
 -12  -2   3        6.74        4.77      4.83 o
 -11  -2   3        7.36       14.72      5.60 o
 -10  -2   3       36.94       45.96      6.22 o
  -9  -2   3        0.20        6.54      6.81 o
  -8  -2   3        1.95       -3.62      6.67 o
  -7  -2   3      381.72      407.16     21.49 o
  -6  -2   3      154.14      132.27      6.45 o
  -5  -2   3       29.53       41.40      6.74 o
  -4  -2   3      492.85      516.01     24.01 o
  -3  -2   3     1797.85     1764.39     47.37 o
  -2  -2   3      172.65      164.28      7.76 o
  -1  -2   3     5179.28     5314.37    106.78 o
   0  -2   3   201152.66   194780.67   1023.74 o
   1  -2   3    58693.90    56226.93   1169.10 o
   2  -2   3       68.27       77.27      5.72 o
   3  -2   3      150.12      213.17      7.79 o
   4  -2   3        6.66       31.46      5.09 o
   5  -2   3       59.15       85.14      4.67 o
   6  -2   3       15.82       13.43      4.37 o
   7  -2   3      151.75      158.83      7.71 o
   8  -2   3        0.81        3.78      4.63 o
   9  -2   3        1.73        4.45      6.46 o
  10  -2   3        2.87        7.54      4.50 o
  11  -2   3        8.90       11.80      5.10 o
  12  -2   3        0.39        2.87      4.96 o
 -13  -1   3        0.07        7.17      5.39 o
 -12  -1   3        0.08        1.19      4.83 o
 -11  -1   3       25.30       25.00      5.48 o
 -10  -1   3       11.32       17.80      4.72 o
  -9  -1   3        0.13       -6.28      5.51 o
  -8  -1   3       91.12       86.36     15.73 o
  -7  -1   3     1238.05     1294.36     34.22 o
  -6  -1   3        0.84       -3.27      6.13 o
  -5  -1   3      809.65      796.18      9.00 o
  -4  -1   3       51.88       66.32      6.63 o
  -3  -1   3      277.24      284.97      8.09 o
  -2  -1   3     2312.95     2280.04     35.53 o
  -1  -1   3     2060.54     1849.59     40.82 o
   0  -1   3     3060.21     3096.87     23.23 o
   1  -1   3     3468.09     3630.27     30.44 o
   2  -1   3    11685.23    11861.72    156.14 o
   3  -1   3       84.83      117.26      5.75 o
   4  -1   3      483.07      341.05      6.60 o
   5  -1   3      100.28       75.94      5.13 o
   6  -1   3       94.04      111.30      6.05 o
   7  -1   3       42.36       46.68      4.62 o
   8  -1   3        0.65        4.80      4.77 o
   9  -1   3       94.20       93.94      4.97 o
  10  -1   3       40.40       47.71     10.50 o
  11  -1   3        0.00        0.25      4.98 o
  12  -1   3        0.07        3.70      4.80 o
  13  -1   3       12.83       14.37      5.18 o
 -13   0   3        8.96       11.83      4.71 o
 -12   0   3        3.74        5.01      4.94 o
 -11   0   3        1.86       -0.22      4.92 o
 -10   0   3        4.80        9.70      5.63 o
  -9   0   3        0.17       -4.59      4.68 o
  -8   0   3        2.44       12.60      4.68 o
  -7   0   3      586.75      626.45      7.32 o
  -6   0   3      763.02      828.61     11.77 o
  -5   0   3     3879.14     4064.86    150.49 o
  -4   0   3       80.45       70.73      7.27 o
  -3   0   3      119.71      146.43      7.14 o
  -2   0   3      199.62      215.05      7.82 o
  -1   0   3     2908.63     2964.70     28.87 o
   0   0   3     3257.35     3434.96     28.85 o
   1   0   3       25.60       20.39     11.27 o
   2   0   3     7898.30     7814.24     70.85 o
   3   0   3      130.87      179.81      8.37 o
   4   0   3     1072.65      947.40     20.00 o
   5   0   3       91.49       96.55      6.40 o
   6   0   3      106.03       91.91      7.27 o
   7   0   3      192.00      178.51      6.41 o
   8   0   3       13.58       19.70      4.75 o
   9   0   3       81.24       90.24      5.80 o
  10   0   3       18.35       19.39      4.96 o
  11   0   3       86.36       78.50      5.47 o
  12   0   3        5.74        9.68      5.07 o
  13   0   3        2.94        9.14      5.09 o
 -13   1   3        2.89        6.74      4.65 o
 -12   1   3        1.38       -0.06      4.29 o
 -11   1   3        0.02        0.66      4.45 o
 -10   1   3       59.98       52.00      4.41 o
  -9   1   3        1.48        9.97      4.47 o
  -8   1   3        1.22        1.81      4.44 o
  -7   1   3        6.69       12.19      4.45 o
  -6   1   3        0.56       -0.31      4.74 o
  -5   1   3       71.76       74.78      4.76 o
  -4   1   3      952.13      952.05      7.20 o
  -3   1   3      698.08      665.80      7.03 o
  -2   1   3     1059.16      970.13     11.14 o
  -1   1   3     1464.98     1428.40     11.81 o
   0   1   3     2353.37     2326.44     21.17 o
   1   1   3     3518.85     3622.95     37.94 o
   2   1   3     1597.43     1533.86     22.72 o
   3   1   3     2017.99     2039.45     15.74 o
   4   1   3      289.61      289.48      7.76 o
   5   1   3        0.01        2.34      6.17 o
   6   1   3      259.03      254.19     10.77 o
   7   1   3        0.04       10.55      5.87 o
   8   1   3       45.11       40.88      7.10 o
   9   1   3       82.07       96.56     16.78 o
  10   1   3      425.18      404.99     37.75 o
  11   1   3        5.59        7.86      4.62 o
  12   1   3        0.03        2.53      4.82 o
  13   1   3        0.29        1.75      5.01 o
 -12   2   3        1.72        0.77      4.58 o
 -11   2   3        1.39        6.98      4.42 o
 -10   2   3       35.45       18.79      4.52 o
  -9   2   3       67.35       64.14      4.36 o
  -8   2   3        2.01        4.77      3.92 o
  -7   2   3       48.88       50.13      4.50 o
  -6   2   3      439.93      489.46     10.76 o
  -5   2   3     1115.98     1184.16     18.13 o
  -4   2   3      175.10      151.32      5.07 o
  -3   2   3      181.69      155.32      4.77 o
  -2   2   3       14.64       12.36      4.43 o
  -1   2   3     3723.90     3617.31     25.61 o
   0   2   3     2270.09     2182.68     15.24 o
   1   2   3      512.88      492.47     18.82 o
   2   2   3      481.26      431.36     13.01 o
   3   2   3      277.79      257.97      8.65 o
   4   2   3     2128.71     2031.65     40.49 o
   5   2   3      368.00      336.90      7.62 o
   6   2   3      592.15      556.30     15.74 o
   7   2   3       21.79       21.10      6.06 o
   8   2   3       46.49       57.51      7.10 o
   9   2   3      217.79      219.12     19.43 o
  10   2   3     1607.12     1626.79     99.14 o
  11   2   3       19.84       29.03      5.93 o
  12   2   3        0.05       10.51      5.98 o
  13   2   3        1.54        2.42      5.03 o
  14   2   3        0.00       -2.66      5.93 o
 -12   3   3        0.31        1.11      4.72 o
 -11   3   3       26.01       23.78      4.47 o
 -10   3   3       52.49       53.71      4.40 o
  -9   3   3       12.70       17.35      4.30 o
  -8   3   3       19.31       25.01      4.60 o
  -7   3   3        0.29       -4.67      4.55 o
  -6   3   3       37.29       38.64      4.40 o
  -5   3   3      131.78      118.98      4.37 o
  -4   3   3      686.98      625.93      5.64 o
  -3   3   3       86.49       99.51      3.96 o
  -2   3   3       17.17       22.17      4.53 o
  -1   3   3      297.74      371.36      6.92 o
   0   3   3       39.21       37.33      6.19 o
   1   3   3      484.91      473.65      9.63 o
   2   3   3      358.48      348.32     18.19 o
   3   3   3       70.21       86.88      7.93 o
   4   3   3       34.77       32.59      7.05 o
   5   3   3      150.19      165.02      8.23 o
   6   3   3     1456.25     1466.99     47.15 o
   7   3   3       26.74       20.34      5.55 o
   8   3   3       22.66       18.52      5.84 o
   9   3   3       26.11       27.46      9.71 o
  10   3   3       36.56       40.48      6.03 o
  11   3   3      125.78      119.64      9.85 o
  12   3   3       10.55       17.91      5.98 o
  13   3   3        0.59       10.29      6.79 o
  14   3   3        2.45        3.62      6.03 o
 -12   4   3        0.46        7.39      5.04 o
 -11   4   3        0.10        3.81      4.47 o
 -10   4   3        7.54       11.98      4.38 o
  -9   4   3       36.65       35.13      5.78 o
  -8   4   3        1.01       -0.08      4.12 o
  -7   4   3        1.19        4.06      5.32 o
  -6   4   3      312.18      301.30      5.15 o
  -5   4   3       59.15       51.62      3.91 o
  -4   4   3       17.61       18.86      4.29 o
  -3   4   3      689.39      729.16     10.27 o
  -2   4   3       47.25       49.28      4.76 o
  -1   4   3      286.77      323.54      5.87 o
   0   4   3       22.71       18.99      5.80 o
   1   4   3       56.85       75.25      5.63 o
   2   4   3       44.45       44.39      7.72 o
   3   4   3        4.58        8.34      6.95 o
   4   4   3      314.06      318.60      8.16 o
   5   4   3      918.99      908.88     51.09 o
   6   4   3      187.63      180.08      8.26 o
   7   4   3      129.49      144.61      6.48 o
   8   4   3       20.32       18.99      5.65 o
   9   4   3       11.75       17.31      5.70 o
  10   4   3      142.01      145.18      9.71 o
  11   4   3       12.70       22.21      5.84 o
  12   4   3       30.89       43.51      6.08 o
  13   4   3        4.30        2.97      6.26 o
  14   4   3        8.94        5.22      6.63 o
 -11   5   3        0.03        6.42      4.42 o
 -10   5   3      105.81      100.33      7.45 o
  -9   5   3        1.92        6.18      4.08 o
  -8   5   3        0.03        9.61      3.95 o
  -7   5   3        6.10        4.70      4.08 o
  -6   5   3       14.58        7.11      4.95 o
  -5   5   3        4.88       11.76      4.08 o
  -4   5   3      236.33      249.75      4.72 o
  -3   5   3       55.67       56.20      3.89 o
  -2   5   3      113.79      124.53      4.61 o
  -1   5   3      515.19      553.31      6.31 o
   0   5   3     2201.25     2299.76     10.05 o
   1   5   3     1276.69     1396.99     10.62 o
   2   5   3      179.36      176.01      6.28 o
   3   5   3        0.10        1.23      7.10 o
   4   5   3      316.98      335.08      8.09 o
   5   5   3      299.32      272.72      7.38 o
   6   5   3     2103.18     2332.97     71.58 o
   7   5   3      614.55      685.73     29.96 o
   8   5   3      131.75      128.66      9.65 o
   9   5   3       89.37       88.03      5.79 o
  10   5   3        3.01        6.03      5.65 o
  11   5   3       51.53       46.67      6.54 o
  12   5   3       29.89       30.63      6.69 o
  13   5   3        9.26        9.78      6.17 o
  14   5   3       17.63        4.53      6.68 o
 -11   6   3        0.49        0.53      6.26 o
 -10   6   3       22.98       14.88      5.36 o
  -9   6   3        0.31        8.51      6.34 o
  -8   6   3      164.87      182.55      9.69 o
  -7   6   3        9.48       10.56      4.73 o
  -6   6   3       73.06       67.15      4.67 o
  -5   6   3        1.11       -1.58      7.32 o
  -4   6   3        5.18        2.59      4.02 o
  -3   6   3        0.11        0.50      3.48 o
  -2   6   3      122.40      126.75      4.17 o
  -1   6   3     8712.03     9455.33     51.39 o
   0   6   3     7031.20     7089.15     49.51 o
   1   6   3        0.00        0.05      4.14 o
   2   6   3      164.70      164.02      5.66 o
   3   6   3        4.32        5.59      4.73 o
   4   6   3      116.16       88.32      7.38 o
   5   6   3      628.49      650.57     22.29 o
   6   6   3        1.29        1.53      5.56 o
   7   6   3      329.39      378.13     23.80 o
   8   6   3       39.19       45.83      5.79 o
   9   6   3       52.92       70.17      5.70 o
  10   6   3       60.86       60.24      9.32 o
  11   6   3       21.61       22.14      5.79 o
  12   6   3       20.56       24.61      7.66 o
  13   6   3        0.13        4.82      6.03 o
  14   6   3        0.93        6.20      7.26 o
 -10   7   3       20.78       24.46      6.79 o
  -9   7   3        3.97        4.31      7.00 o
  -8   7   3      216.87      218.21     16.17 o
  -7   7   3      186.69      183.01     16.06 o
  -6   7   3        0.05       -0.77      4.12 o
  -5   7   3        0.06        1.80      3.88 o
  -4   7   3       56.24       56.88      4.13 o
  -3   7   3        6.64        5.93      3.80 o
  -2   7   3      101.08      117.81      4.18 o
  -1   7   3     2508.15     2714.15     32.40 o
   0   7   3       96.29      137.10      4.65 o
   1   7   3     5430.77     5731.09     57.44 o
   2   7   3      602.68      657.28      6.95 o
   3   7   3       37.67       42.23      4.88 o
   4   7   3       81.09       71.34      6.60 o
   5   7   3      655.42      644.05     14.02 o
   6   7   3       29.60       36.90      5.56 o
   7   7   3       45.82       50.65      9.58 o
   8   7   3       13.95       20.05      5.70 o
   9   7   3        0.15       -3.50      6.28 o
  10   7   3       12.68       14.07      5.61 o
  11   7   3        0.00        5.87      6.61 o
  12   7   3        1.94        1.70      6.56 o
  13   7   3        5.46       10.37      6.17 o
  14   7   3        0.10        6.77      7.14 o
 -10   8   3        1.77        9.99      6.81 o
  -9   8   3        0.16        7.12      4.98 o
  -8   8   3        8.76        8.71      5.61 o
  -7   8   3       22.78       15.66      4.34 o
  -6   8   3     1464.26     1438.92     14.15 o
  -5   8   3       10.66        9.55      5.23 o
  -4   8   3      416.54      376.65     10.90 o
  -3   8   3      176.90      183.68      4.09 o
  -2   8   3        3.14        4.15      3.69 o
  -1   8   3      934.75      976.10     28.07 o
   0   8   3        2.08        2.70      4.04 o
   1   8   3     1484.40     1575.87     12.20 o
   2   8   3      201.30      201.12      5.37 o
   3   8   3       30.72       30.99      4.60 o
   4   8   3       43.40       40.77      4.86 o
   5   8   3        0.95        9.48      6.81 o
   6   8   3        3.57        9.32      5.42 o
   7   8   3       54.95       49.56      6.22 o
   8   8   3        1.11       11.92      6.63 o
   9   8   3       49.73       45.48      5.61 o
  10   8   3       19.88       17.73      6.38 o
  11   8   3        4.14       16.92      7.40 o
  12   8   3        1.62       -3.32      6.57 o
  13   8   3        0.87        5.00      6.86 o
  -9   9   3        1.91       -1.51      5.26 o
  -8   9   3        1.89        6.80      5.20 o
  -7   9   3       55.84       52.28      5.61 o
  -6   9   3      323.64      317.05      6.37 o
  -5   9   3       97.14      102.26      4.56 o
  -4   9   3      309.26      304.61      5.59 o
  -3   9   3        1.92        6.81      3.71 o
  -2   9   3       38.55       54.48      4.24 o
  -1   9   3      143.59      135.65      5.48 o
   0   9   3      167.46      154.38      4.41 o
   1   9   3      198.65      181.76      4.46 o
   2   9   3       87.15       92.84      4.88 o
   3   9   3      144.43      137.44      7.98 o
   4   9   3       86.46       88.81      4.71 o
   5   9   3      439.56      429.78     10.92 o
   6   9   3       64.32       64.65      5.75 o
   7   9   3        7.91       12.97      5.51 o
   8   9   3        2.35       -1.88      6.77 o
   9   9   3        8.92        9.98      5.42 o
  10   9   3        7.88        8.96      5.65 o
  11   9   3       21.60       19.37      6.12 o
  12   9   3        1.68        4.23      6.48 o
  13   9   3       24.57       28.44      6.40 o
  -8  10   3        0.56        0.41      5.45 o
  -7  10   3       38.30       47.72      4.54 o
  -6  10   3      185.49      196.51      5.09 o
  -5  10   3       27.66       30.84      4.12 o
  -4  10   3      189.16      174.73      8.82 o
  -3  10   3        9.78        5.26      3.87 o
  -2  10   3       62.90       80.46      3.81 o
  -1  10   3       40.35       30.15      5.13 o
   0  10   3      424.15      430.74     11.11 o
   1  10   3      287.59      261.84      6.35 o
   2  10   3      151.45      144.11      5.03 o
   3  10   3        0.01        3.74      4.78 o
   4  10   3       39.91       38.45      5.25 o
   5  10   3        9.50        7.22      5.21 o
   6  10   3      124.69      112.87      5.02 o
   7  10   3      187.39      164.78     18.17 o
   8  10   3       62.57       68.80     10.64 o
   9  10   3      169.36      146.14     28.68 o
  10  10   3        2.20        6.34      5.70 o
  11  10   3       33.45       30.30      7.38 o
  12  10   3        1.24       13.47      6.12 o
  13  10   3        0.87       10.11      6.54 o
  -8  11   3        0.71        4.76      7.26 o
  -7  11   3       21.77       23.41      4.74 o
  -6  11   3        0.84        8.89      4.69 o
  -5  11   3        3.93        5.18      4.50 o
  -4  11   3        2.71        2.18      4.18 o
  -3  11   3        0.01        2.47      3.96 o
  -2  11   3      186.77      209.55      4.71 o
  -1  11   3      161.23      138.24      5.45 o
   0  11   3       92.52      102.92      4.38 o
   1  11   3       24.95       19.56      6.08 o
   2  11   3       91.61       87.08      5.22 o
   3  11   3      212.74      195.56      5.77 o
   4  11   3        3.09        6.23      4.73 o
   5  11   3       11.12        9.30      4.53 o
   6  11   3       10.70        9.66      6.07 o
   7  11   3       16.78       16.28      5.00 o
   8  11   3        2.67        6.74      5.42 o
   9  11   3        0.88       -6.67      6.91 o
  10  11   3        7.15       12.29      5.88 o
  11  11   3        8.64        9.48      5.93 o
  12  11   3        3.96       11.61      6.76 o
  13  11   3       10.43       12.76      6.77 o
  -7  12   3       19.83       12.27      4.69 o
  -6  12   3       30.46       30.70      4.71 o
  -5  12   3        0.14        6.48      4.73 o
  -4  12   3      177.73      167.84     10.55 o
  -3  12   3        2.38        5.45      3.66 o
  -2  12   3       42.69       55.56      5.77 o
  -1  12   3        0.23       -2.86      4.67 o
   0  12   3       84.84       89.76      4.41 o
   1  12   3      128.12      100.34      4.37 o
   2  12   3       67.62       64.27      5.17 o
   3  12   3       48.55       51.29      5.13 o
   4  12   3       33.74       41.73      5.08 o
   5  12   3       15.99       20.39      9.52 o
   6  12   3       68.51       76.24      4.99 o
   7  12   3       29.12       30.39      5.22 o
   8  12   3        1.22       -0.01      4.97 o
   9  12   3       62.95       57.44     10.70 o
  10  12   3        1.93       -1.79      8.52 o
  11  12   3        8.74       10.44      7.93 o
  12  12   3        1.65        8.65      6.86 o
  -6  13   3        4.10        8.83      4.64 o
  -5  13   3        0.58        6.63      4.84 o
  -4  13   3       14.95       19.07      4.52 o
  -3  13   3       16.17       14.98      4.35 o
  -2  13   3        0.76        5.20      3.68 o
  -1  13   3        4.95       -1.27      4.86 o
   0  13   3       12.56       19.94      4.24 o
   1  13   3        1.38       11.95      4.65 o
   2  13   3        4.68        9.77      4.60 o
   3  13   3        4.32        8.75      4.77 o
   4  13   3       10.64       20.49      5.25 o
   5  13   3      193.63      212.03     13.80 o
   6  13   3      126.12      113.11     12.81 o
   7  13   3       12.23       17.78      5.17 o
   8  13   3        2.58        7.42      4.99 o
   9  13   3       13.06       21.67      9.10 o
  10  13   3        0.09        2.03      4.93 o
  11  13   3       11.17       13.08      6.17 o
  12  13   3        1.44       -1.12     13.74 o
  -4  14   3        4.18        6.59      4.53 o
  -3  14   3        0.72        8.97      4.47 o
  -2  14   3        2.28        2.61      4.08 o
  -1  14   3       16.62       17.46      4.85 o
   0  14   3       41.97       54.59      4.72 o
   1  14   3        4.47        3.90      4.14 o
   2  14   3       32.46       28.65      4.80 o
   3  14   3        1.23        1.69      5.71 o
   4  14   3       14.63       13.98      4.85 o
   5  14   3      263.31      269.06     16.68 o
   6  14   3       11.21        7.92      5.21 o
   7  14   3        3.57        7.74      4.90 o
   8  14   3       22.13       23.29      6.35 o
   9  14   3        0.23        1.91      4.85 o
  10  14   3       22.70       23.17      6.24 o
  11  14   3       17.64       24.08      5.34 o
  -3  15   3        5.62        3.49      4.71 o
  -2  15   3       21.93       21.92      4.00 o
  -1  15   3        0.83        6.16      4.16 o
   0  15   3        8.79       13.23      4.57 o
   1  15   3       34.72       35.54      4.54 o
   2  15   3       17.92       13.32      5.41 o
   3  15   3       16.62       12.26      5.08 o
   4  15   3       15.35       16.07      4.98 o
   5  15   3       16.13       29.89      5.34 o
   6  15   3        6.40       14.97      4.85 o
   7  15   3        0.00        1.47      5.21 o
   8  15   3       20.90       17.44      5.89 o
   9  15   3       11.54       11.46      5.56 o
  10  15   3       17.46       11.29      6.09 o
  -1  16   3       24.60       21.37      4.27 o
   0  16   3       13.88        9.38      5.98 o
   1  16   3        7.56        8.26      6.33 o
   2  16   3        4.11       12.26      7.54 o
   3  16   3        0.39        3.52      5.44 o
   4  16   3        0.12        6.75      5.87 o
   5  16   3       12.89        1.71      5.53 o
   6  16   3        7.78       10.09      5.54 o
   7  16   3       10.15       16.31      6.07 o
   8  16   3        2.56        4.57      6.03 o
   2  17   3        0.19        3.35      5.73 o
   3  17   3        0.39       -2.92      5.70 o
   4  17   3        1.89        3.43      5.82 o
   5  17   3        0.08       -0.49      8.46 o
   6  17   3       12.81       18.02      5.78 o
  -6 -15   4        1.15        4.60      5.49 o
  -5 -15   4        0.06        3.78      5.62 o
  -4 -15   4        7.57        4.71      5.51 o
  -3 -15   4       12.77       10.06      5.59 o
  -2 -15   4       15.67       18.11      9.32 o
  -1 -15   4        7.93       -0.78      5.37 o
   0 -15   4        0.23       13.45      5.06 o
  -8 -14   4        8.56       -1.18      5.62 o
  -7 -14   4       13.04        6.27      5.54 o
  -6 -14   4       39.73       37.81     10.46 o
  -5 -14   4        2.47        2.10      5.85 o
  -4 -14   4        1.91        0.28      5.34 o
  -3 -14   4       12.45       19.04      5.65 o
  -2 -14   4       29.22       25.85      6.03 o
  -1 -14   4       11.22        6.03      6.12 o
   0 -14   4        0.03        1.36      4.43 o
   1 -14   4       18.17       15.04      5.43 o
   2 -14   4        0.00        7.27      4.66 o
 -10 -13   4        0.45       -0.83      5.94 o
  -9 -13   4        2.07        5.76      5.72 o
  -8 -13   4       13.60        4.76      5.38 o
  -7 -13   4        8.15       15.53      5.20 o
  -6 -13   4       13.45       12.50      5.19 o
  -5 -13   4        0.57        3.61      5.07 o
  -4 -13   4        6.13        6.76      5.09 o
  -3 -13   4        2.13       -3.51      5.12 o
  -2 -13   4        0.14       11.46      5.19 o
  -1 -13   4        7.36        4.88      6.67 o
   0 -13   4        0.12       -1.87      4.32 o
   1 -13   4        5.35        9.02      4.60 o
   2 -13   4        0.31        4.76      4.44 o
   3 -13   4        0.49        5.61      4.62 o
   4 -13   4       14.50       14.53      4.77 o
 -10 -12   4        2.27        7.97      5.44 o
  -9 -12   4        0.06        4.87      5.11 o
  -8 -12   4        0.47        2.81      5.71 o
  -7 -12   4       21.54       27.18      5.30 o
  -6 -12   4        1.47        6.28      5.08 o
  -5 -12   4        0.08        3.46      4.89 o
  -4 -12   4        2.80        3.43      4.80 o
  -3 -12   4        4.20       10.41      4.85 o
  -2 -12   4        2.19        6.44      4.90 o
  -1 -12   4        9.85        8.70      4.77 o
   0 -12   4       16.51       16.94      4.13 o
   1 -12   4       14.89       16.32      4.79 o
   2 -12   4       11.88       11.98      5.14 o
   3 -12   4        0.24        1.53      4.41 o
   4 -12   4        7.90        8.25      4.27 o
   5 -12   4       16.49       18.37      4.95 o
 -11 -11   4        8.20        8.67      6.26 o
 -10 -11   4       13.76       17.77      6.07 o
  -9 -11   4        0.11        3.79      5.19 o
  -8 -11   4        2.86        6.22      5.40 o
  -7 -11   4        1.03        2.81      5.44 o
  -6 -11   4       21.24       26.60      7.09 o
  -5 -11   4        5.35        6.80      4.97 o
  -4 -11   4       18.72       17.67      4.98 o
  -3 -11   4        0.25        6.20      4.79 o
  -2 -11   4       12.31       19.39      4.90 o
  -1 -11   4        0.00        0.11      4.72 o
   0 -11   4        3.85       10.18      4.83 o
   1 -11   4        5.45       10.35      4.33 o
   2 -11   4        0.47       -1.68      4.87 o
   3 -11   4        0.25        0.24      4.26 o
   4 -11   4        6.09       11.24      4.40 o
   5 -11   4        0.07        1.79      4.35 o
   6 -11   4       10.62        8.56      4.59 o
 -12 -10   4        8.82       17.84      6.45 o
 -11 -10   4        1.77        5.21      7.53 o
 -10 -10   4        2.42        9.84      5.79 o
  -9 -10   4       11.55       17.76      5.70 o
  -8 -10   4        0.03        3.18      4.91 o
  -7 -10   4        5.12       10.08      5.82 o
  -6 -10   4       42.30       42.14      5.37 o
  -5 -10   4       27.73       34.97      6.62 o
  -4 -10   4       14.30       14.68      5.05 o
  -3 -10   4        4.23        9.48      4.91 o
  -2 -10   4       46.11       48.38      5.42 o
  -1 -10   4        2.85        2.65      4.60 o
   0 -10   4        0.01        5.47      4.74 o
   1 -10   4        0.00        3.19      4.32 o
   2 -10   4       75.10       63.16      4.44 o
   3 -10   4        0.27        4.01      4.10 o
   4 -10   4       13.89       22.09      4.13 o
   5 -10   4        1.47        5.04      4.33 o
   6 -10   4        0.32       10.68      4.45 o
   7 -10   4        2.32        5.73      5.21 o
 -12  -9   4        5.52       13.94      6.17 o
 -11  -9   4        9.51       17.37      8.72 o
 -10  -9   4        5.90       13.07      6.54 o
  -9  -9   4        6.98        1.62      9.78 o
  -8  -9   4       92.15       85.91     12.49 o
  -7  -9   4       14.96       25.49      5.74 o
  -6  -9   4       14.33       12.20      5.25 o
  -5  -9   4        0.70       -0.93      4.66 o
  -4  -9   4      111.59      120.85      5.34 o
  -3  -9   4        0.05       -1.79      4.72 o
  -2  -9   4        5.37        6.59      5.06 o
  -1  -9   4        2.75        5.26      4.21 o
   0  -9   4        0.23        2.59      5.01 o
   1  -9   4        2.62        1.10      3.79 o
   2  -9   4       33.42       18.89      4.10 o
   3  -9   4       31.63       36.65      4.19 o
   4  -9   4        1.45        4.67      4.25 o
   5  -9   4        4.88        2.62      4.02 o
   6  -9   4        9.76        9.33      6.54 o
   7  -9   4        0.76        5.86      4.90 o
   8  -9   4        4.86       -1.64      5.13 o
 -12  -8   4        4.95        9.17      6.26 o
 -11  -8   4       18.09       11.59      6.03 o
 -10  -8   4       42.94       37.48      6.34 o
  -9  -8   4       49.02       46.12      6.87 o
  -8  -8   4        0.21        5.07      6.28 o
  -7  -8   4      177.94      175.28     15.07 o
  -6  -8   4       35.63       29.95      4.82 o
  -5  -8   4       71.01       85.22      7.00 o
  -4  -8   4        0.65        3.50      5.26 o
  -3  -8   4       67.41       71.46      5.49 o
  -2  -8   4      407.43      440.80      6.52 o
  -1  -8   4        2.02        5.65      4.72 o
   0  -8   4        1.48        7.65      5.09 o
   1  -8   4        1.16       10.71      4.03 o
   2  -8   4       63.37       96.70      4.58 o
   3  -8   4        1.86        1.05      4.13 o
   4  -8   4       11.65       13.96      4.19 o
   5  -8   4       60.97       77.96      4.37 o
   6  -8   4        2.00       10.56      4.39 o
   7  -8   4        6.33        6.76      5.17 o
   8  -8   4       10.16       10.40      6.47 o
   9  -8   4        0.26       -3.10      5.11 o
 -13  -7   4       26.25       20.44      6.40 o
 -12  -7   4        1.70        8.24      6.61 o
 -11  -7   4       21.92       17.69      7.34 o
 -10  -7   4       61.61       63.81      9.19 o
  -9  -7   4      891.66      903.29     88.68 o
  -8  -7   4      247.76      254.96      7.05 o
  -7  -7   4       79.14       92.17     11.96 o
  -6  -7   4        0.00        6.28      6.48 o
  -5  -7   4       38.00       32.36      5.05 o
  -4  -7   4      337.39      315.19      9.01 o
  -3  -7   4        9.73        5.85      4.83 o
  -2  -7   4      512.09      504.87     13.69 o
  -1  -7   4       54.90       59.02      4.87 o
   0  -7   4        2.01        5.15      5.04 o
   1  -7   4       56.63       77.86      4.40 o
   2  -7   4       13.16        6.12      4.05 o
   3  -7   4       19.61       36.66      4.26 o
   4  -7   4       95.01       88.99      4.10 o
   5  -7   4       85.98       79.59      4.19 o
   6  -7   4        3.37       -0.86      4.77 o
   7  -7   4        0.21        1.56      4.93 o
   8  -7   4       15.99       17.93      6.05 o
   9  -7   4        8.22        7.42      4.90 o
  10  -7   4        5.16        8.64      5.59 o
 -13  -6   4        0.35        8.38      6.12 o
 -12  -6   4        8.69        9.85     16.45 o
 -11  -6   4        8.98       14.54      5.89 o
 -10  -6   4       38.05       40.13      7.05 o
  -9  -6   4       32.83       33.39      6.03 o
  -8  -6   4     1758.03     1791.26    128.49 o
  -7  -6   4      464.16      527.96     37.88 o
  -6  -6   4      101.67       69.03     10.24 o
  -5  -6   4      236.97      195.00      6.26 o
  -4  -6   4       52.85       53.47      5.33 o
  -3  -6   4       78.45       59.97      5.37 o
  -2  -6   4      411.10      380.15      6.51 o
  -1  -6   4      198.00      182.66      5.19 o
   0  -6   4       15.34       12.97      4.81 o
   1  -6   4       42.93       53.31      4.16 o
   2  -6   4        1.00        1.77      4.17 o
   3  -6   4       38.92       47.46      4.04 o
   4  -6   4       14.43       19.33      4.05 o
   5  -6   4      149.74      138.98      4.38 o
   6  -6   4        6.97        0.34      5.21 o
   7  -6   4       25.55       36.52      4.82 o
   8  -6   4        2.16        3.81      4.95 o
   9  -6   4        0.41        4.88      4.44 o
  10  -6   4        0.00        1.71      5.51 o
 -13  -5   4        1.87       10.23      6.86 o
 -12  -5   4        0.03        4.70      7.24 o
 -11  -5   4        7.11       15.72      5.93 o
 -10  -5   4       42.43       56.42      7.14 o
  -9  -5   4        1.14       -0.14      5.65 o
  -8  -5   4       47.63       59.90      8.26 o
  -7  -5   4      193.73      197.47     12.43 o
  -6  -5   4      446.29      518.44     20.43 o
  -5  -5   4      643.91      515.83      9.46 o
  -4  -5   4      293.49      285.49      6.64 o
  -3  -5   4      291.79      312.91      6.54 o
  -2  -5   4     1281.41     1315.72     26.06 o
  -1  -5   4      103.27       98.90      5.70 o
   0  -5   4       85.26       96.33      5.60 o
   1  -5   4       73.15       78.78      4.59 o
   2  -5   4        9.37        8.97      4.14 o
   3  -5   4       52.52       45.62      4.28 o
   4  -5   4       84.13       93.26      4.55 o
   5  -5   4      105.59      102.47      6.39 o
   6  -5   4      366.17      343.60      4.91 o
   7  -5   4       15.47       14.83      4.23 o
   8  -5   4       52.45       50.50      4.43 o
   9  -5   4        5.50        9.96      4.49 o
  10  -5   4        0.32        0.77      4.39 o
  11  -5   4        4.07        3.55      4.52 o
 -13  -4   4        0.14        9.12      6.35 o
 -12  -4   4        3.31       11.50      6.38 o
 -11  -4   4        0.53        3.90      5.70 o
 -10  -4   4       13.65       13.54      5.69 o
  -9  -4   4       41.60       38.73      5.75 o
  -8  -4   4      324.39      305.45     29.55 o
  -7  -4   4      172.66      166.35      7.14 o
  -6  -4   4      116.34      132.27      8.66 o
  -5  -4   4      152.75       94.69      6.47 o
  -4  -4   4       71.83       90.43      9.98 o
  -3  -4   4      110.18      106.24      6.94 o
  -2  -4   4     1506.91     1549.72     33.72 o
  -1  -4   4     2344.27     2217.54     18.70 o
   0  -4   4     1261.86     1133.66      9.39 o
   1  -4   4        0.75        7.77      4.69 o
   2  -4   4      860.41      736.72     10.30 o
   3  -4   4       44.02       63.60      4.88 o
   4  -4   4      116.26      103.34      5.09 o
   5  -4   4      608.09      587.15      7.15 o
   6  -4   4       24.55       20.64      4.82 o
   7  -4   4       20.22        9.87      4.40 o
   8  -4   4        0.61        7.94      5.60 o
   9  -4   4       15.02       25.51      6.21 o
  10  -4   4        0.42        0.69      6.25 o
  11  -4   4        0.69       -3.78      6.74 o
  12  -4   4        0.87        3.44      5.60 o
 -13  -3   4        0.19        8.70      5.41 o
 -12  -3   4       10.02       13.94      6.07 o
 -11  -3   4        2.87        5.18      6.35 o
 -10  -3   4        0.04        9.69      6.13 o
  -9  -3   4       10.34        7.09      5.47 o
  -8  -3   4       63.89       74.71      7.47 o
  -7  -3   4       24.64       27.26      5.79 o
  -6  -3   4       12.59       13.94      5.42 o
  -5  -3   4      182.39      159.65      6.31 o
  -4  -3   4      628.39      525.11     16.34 o
  -3  -3   4     3166.27     3132.30     76.97 o
  -2  -3   4     2387.56     2339.40     40.04 o
  -1  -3   4      749.70      660.70      9.27 o
   0  -3   4        0.01        4.24      6.36 o
   1  -3   4      734.83      636.00      7.74 o
   2  -3   4      194.93      261.71     17.85 o
   3  -3   4      540.00      678.20      6.46 o
   4  -3   4      563.65      413.62      6.05 o
   5  -3   4        0.56        6.91      4.82 o
   6  -3   4       68.77       74.00     10.84 o
   7  -3   4       23.76       40.11      4.82 o
   8  -3   4      114.20      122.18      5.09 o
   9  -3   4       26.97       29.81      5.07 o
  10  -3   4        1.30       -4.10      4.63 o
  11  -3   4        2.18        8.55      5.18 o
  12  -3   4        0.00       11.80      5.40 o
 -13  -2   4        0.56        4.14      5.16 o
 -12  -2   4        5.68        9.49      4.96 o
 -11  -2   4        3.73        3.20      5.75 o
 -10  -2   4        5.62       13.53      7.33 o
  -9  -2   4       24.54       26.07      5.61 o
  -8  -2   4        2.40        6.58      6.87 o
  -7  -2   4      196.33      190.44      6.31 o
  -6  -2   4      111.88       97.43      5.89 o
  -5  -2   4      545.04      553.82     21.43 o
  -4  -2   4      567.52      559.13     17.59 o
  -3  -2   4      156.56      132.39      8.41 o
  -2  -2   4     2591.91     2515.61     31.09 o
  -1  -2   4     2121.34     2271.92     77.04 o
   0  -2   4       23.70        0.53      6.71 o
   1  -2   4     1785.75     1914.22     17.02 o
   2  -2   4      132.63      215.27      5.47 o
   3  -2   4        8.85       35.29      5.76 o
   4  -2   4      119.41      160.40      6.45 o
   5  -2   4        0.60       10.74      4.69 o
   6  -2   4      100.49       80.74      4.59 o
   7  -2   4        0.28        6.96      4.41 o
   8  -2   4      243.93      260.05      5.46 o
   9  -2   4        7.72        9.27      4.80 o
  10  -2   4        8.72       11.60      5.61 o
  11  -2   4        1.30        2.77      5.05 o
  12  -2   4        0.06       -7.81      5.00 o
 -13  -1   4        0.65        2.27      4.74 o
 -12  -1   4        0.16        5.64      4.49 o
 -11  -1   4        2.50        7.08      4.99 o
 -10  -1   4        1.96        0.09      4.71 o
  -9  -1   4       85.34       74.90      5.79 o
  -8  -1   4        4.07        6.94      5.70 o
  -7  -1   4      238.71      231.28      9.72 o
  -6  -1   4      172.46      169.99     14.94 o
  -5  -1   4       36.11       35.82      6.79 o
  -4  -1   4      554.57      566.78      8.94 o
  -3  -1   4       30.43       30.28      6.05 o
  -2  -1   4      362.23      340.03      8.67 o
  -1  -1   4     1034.73      960.67     12.63 o
   0  -1   4      973.27      871.54     11.66 o
   1  -1   4     3683.07     3730.27     19.33 o
   2  -1   4     2662.64     2256.38     21.93 o
   3  -1   4      110.51      158.79      7.43 o
   4  -1   4      620.99      672.19      9.85 o
   5  -1   4      299.02      241.84      7.80 o
   6  -1   4       12.88       16.38      4.61 o
   7  -1   4       22.96       29.04      5.16 o
   8  -1   4      255.46      282.37      8.67 o
   9  -1   4       46.59       47.35      5.90 o
  10  -1   4       16.74       17.71      4.60 o
  11  -1   4        2.85        1.44      4.78 o
  12  -1   4        0.11        4.88      4.98 o
  13  -1   4        0.09        5.46      5.42 o
 -13   0   4        4.88        9.39      4.64 o
 -12   0   4        0.01        0.44      4.76 o
 -11   0   4       25.36       19.93      4.48 o
 -10   0   4       16.17       21.72      4.17 o
  -9   0   4       13.67       15.78      4.45 o
  -8   0   4      137.19      138.12      5.14 o
  -7   0   4      326.06      319.32      9.39 o
  -6   0   4       10.75       28.96      4.50 o
  -5   0   4     1085.67     1044.10     20.40 o
  -4   0   4      563.00      560.89      7.36 o
  -3   0   4     1301.65     1332.87     16.49 o
  -2   0   4      139.07      144.38      6.92 o
  -1   0   4     1677.34     1706.80     13.58 o
   0   0   4       55.25       70.64      8.21 o
   1   0   4      125.70      123.87     15.07 o
   2   0   4    11127.29    10649.32     50.28 o
   3   0   4     1550.15     1243.53     30.83 o
   4   0   4      148.09      188.28      8.27 o
   5   0   4       74.00       75.66      9.78 o
   6   0   4       22.70       21.53      7.00 o
   7   0   4        1.80       11.59      6.16 o
   8   0   4      523.91      546.72     14.19 o
   9   0   4        1.79        9.15      4.38 o
  10   0   4      124.95      118.69      4.95 o
  11   0   4       62.52       62.17      7.46 o
  12   0   4        0.35       -0.43      4.77 o
  13   0   4        4.93       10.49      5.16 o
 -13   1   4        0.62        2.96      4.78 o
 -12   1   4        0.19        3.30      4.60 o
 -11   1   4       26.86       34.44      7.81 o
 -10   1   4      111.21      104.96      8.41 o
  -9   1   4      155.18      135.79      7.80 o
  -8   1   4       13.13       13.34      4.87 o
  -7   1   4       82.15       71.26      4.36 o
  -6   1   4       10.37       10.37      4.08 o
  -5   1   4       59.17       58.67      4.61 o
  -4   1   4       66.54       85.26      4.90 o
  -3   1   4      133.29      150.23      5.68 o
  -2   1   4      330.49      336.58      6.53 o
  -1   1   4     2700.39     2424.44     13.98 o
   0   1   4      211.53      203.93     11.51 o
   1   1   4      367.69      365.44     17.25 o
   2   1   4      399.87      365.79     11.88 o
   3   1   4     3794.30     3451.62     19.70 o
   4   1   4       52.40       43.93      6.73 o
   5   1   4       13.25       12.56      5.98 o
   6   1   4        0.08        3.22      6.28 o
   7   1   4      140.47      135.78      6.07 o
   8   1   4      541.99      524.73     23.34 o
   9   1   4      239.60      223.47      6.54 o
  10   1   4      119.96      115.03      7.07 o
  11   1   4       59.92       58.22      4.88 o
  12   1   4        0.03       -1.06      4.83 o
  13   1   4        0.59        3.26      5.03 o
 -12   2   4        0.52        1.25      4.71 o
 -11   2   4        3.67       -0.76      4.44 o
 -10   2   4        9.46        7.35      4.70 o
  -9   2   4      127.14      113.14      4.50 o
  -8   2   4      157.57      139.56      4.69 o
  -7   2   4      246.05      268.20      4.83 o
  -6   2   4       33.49       42.02      4.20 o
  -5   2   4       21.92       19.87      4.15 o
  -4   2   4        0.77        2.05      4.38 o
  -3   2   4      150.27      168.87      5.78 o
  -2   2   4      904.84      887.71      7.20 o
  -1   2   4     2128.27     2089.20     17.96 o
   0   2   4      208.36      215.39      7.84 o
   1   2   4      347.26      356.91     31.75 o
   2   2   4     1809.16     1689.67     20.47 o
   3   2   4      922.51     1019.90     16.95 o
   4   2   4       57.66       57.09      7.61 o
   5   2   4       70.25       55.65      6.76 o
   6   2   4       75.46       86.39      9.45 o
   7   2   4       38.40       45.72      6.35 o
   8   2   4       11.68       12.03      5.79 o
   9   2   4        2.58       13.55      5.70 o
  10   2   4      890.97      857.12     65.47 o
  11   2   4        0.39        2.81      6.44 o
  12   2   4      113.15      120.29     18.57 o
  13   2   4        3.12       11.38      5.25 o
 -12   3   4        0.53       -2.13      4.56 o
 -11   3   4       12.64       22.64      4.33 o
 -10   3   4        0.06        3.86      4.64 o
  -9   3   4      117.20      109.34      4.34 o
  -8   3   4       14.84       16.87      4.12 o
  -7   3   4        0.25        2.66      4.15 o
  -6   3   4       48.34       57.54      4.27 o
  -5   3   4        1.65        3.27      4.21 o
  -4   3   4       47.78       49.46      3.94 o
  -3   3   4       46.63       49.34      4.30 o
  -2   3   4      107.28      109.58      4.85 o
  -1   3   4       31.84       22.32      6.77 o
   0   3   4        4.58        9.53      6.09 o
   1   3   4      683.85      718.66     11.17 o
   2   3   4        9.11        8.01      9.01 o
   3   3   4     3003.83     2790.58     27.27 o
   4   3   4      741.96      757.61     11.78 o
   5   3   4     2414.04     2521.52     20.97 o
   6   3   4       90.34      101.69      6.88 o
   7   3   4       35.16       39.18      7.33 o
   8   3   4       48.38       45.86      6.34 o
   9   3   4       34.98       31.34      5.70 o
  10   3   4       57.92       54.46      7.33 o
  11   3   4      179.74      189.06     18.57 o
  12   3   4      262.14      249.58     14.28 o
  13   3   4       15.41       10.76      8.46 o
  14   3   4        0.13        1.67      5.33 o
 -12   4   4        1.16        0.01      4.67 o
 -11   4   4        0.03       -0.07      4.52 o
 -10   4   4        1.10        1.33      4.15 o
  -9   4   4        5.21        1.77      7.11 o
  -8   4   4        8.47       13.36      4.16 o
  -7   4   4      117.11      117.09      5.08 o
  -6   4   4       43.11       41.82      4.03 o
  -5   4   4        0.01        4.02      4.32 o
  -4   4   4        8.83        9.57      4.04 o
  -3   4   4      506.44      506.50      5.81 o
  -2   4   4       19.73       14.44      4.89 o
  -1   4   4      282.49      251.39      8.12 o
   0   4   4        5.14        7.82      6.24 o
   1   4   4       28.76       49.64      6.40 o
   2   4   4      168.87      174.11      9.66 o
   3   4   4      775.92      735.69     23.16 o
   4   4   4     6789.65     7101.12    171.09 o
   5   4   4     7098.06     7399.80    246.07 o
   6   4   4      323.73      318.44     18.58 o
   7   4   4      230.45      220.80      7.04 o
   8   4   4      165.78      161.80      8.79 o
   9   4   4        5.59       17.53      6.87 o
  10   4   4       35.39       28.89      6.34 o
  11   4   4       38.52       45.77      6.41 o
  12   4   4      128.93      146.03      9.19 o
  13   4   4       25.87       28.10     11.10 o
  14   4   4        0.28        1.78      6.54 o
 -11   5   4        0.15        4.12      4.91 o
 -10   5   4        0.99        2.24      4.23 o
  -9   5   4        0.03       -3.11      4.14 o
  -8   5   4       55.34       61.49      4.46 o
  -7   5   4        4.14       -0.44      4.60 o
  -6   5   4       15.40       12.65      4.73 o
  -5   5   4        0.81        2.56      3.90 o
  -4   5   4      238.51      226.40      4.67 o
  -3   5   4        2.13        2.38      4.49 o
  -2   5   4      685.22      764.76      6.09 o
  -1   5   4       83.73      110.03      4.95 o
   0   5   4       10.36       15.43      5.01 o
   1   5   4       12.42       20.80      4.72 o
   2   5   4       24.80       25.21      5.68 o
   3   5   4      478.85      489.61     13.95 o
   4   5   4     1449.79     1578.99     64.52 o
   5   5   4      249.66      294.87     20.56 o
   6   5   4      803.80      874.87     35.79 o
   7   5   4       26.75       25.19      5.65 o
   8   5   4       37.20       32.26      5.61 o
   9   5   4       24.32       34.70      6.16 o
  10   5   4       31.20       34.62      5.70 o
  11   5   4       10.67       12.39      5.75 o
  12   5   4       33.91       38.76     13.41 o
  13   5   4        9.16        7.54      6.12 o
  14   5   4       12.91       15.13      9.45 o
 -11   6   4        0.65        7.51      5.29 o
 -10   6   4        1.02        9.68      5.01 o
  -9   6   4        0.76        5.64      5.23 o
  -8   6   4      128.95      117.38      8.19 o
  -7   6   4       45.41       44.85      5.02 o
  -6   6   4      124.46      129.28      4.62 o
  -5   6   4       12.00       10.73      4.89 o
  -4   6   4       59.22       62.80      4.20 o
  -3   6   4      122.22      120.86      3.83 o
  -2   6   4      267.09      268.95      4.50 o
  -1   6   4     7782.53     8077.76     51.71 o
   0   6   4       58.98       55.15      4.95 o
   1   6   4     1007.80     1155.07      7.41 o
   2   6   4      280.50      342.06      6.26 o
   3   6   4      189.48      187.59      7.32 o
   4   6   4      332.20      350.43     11.44 o
   5   6   4       41.99       50.47      6.49 o
   6   6   4       26.93       22.39      5.70 o
   7   6   4      134.83      143.35      6.53 o
   8   6   4       27.30       18.94      6.67 o
   9   6   4       12.76       18.24      5.51 o
  10   6   4       92.97      110.14     10.97 o
  11   6   4        0.12       -4.00      5.65 o
  12   6   4        5.08       -0.53      5.93 o
  13   6   4        0.00        5.93      6.12 o
  14   6   4       12.28       16.10      6.59 o
 -10   7   4        0.03       15.15      6.54 o
  -9   7   4       13.03       10.73      6.21 o
  -8   7   4      101.73       90.32     10.71 o
  -7   7   4       68.75       69.13      8.20 o
  -6   7   4        7.01        7.86      5.04 o
  -5   7   4        2.47        2.63      4.04 o
  -4   7   4       80.89       78.25      5.61 o
  -3   7   4       42.56       36.72      3.88 o
  -2   7   4      303.37      347.35      4.50 o
  -1   7   4      196.86      196.65      4.86 o
   0   7   4      132.42      135.09      4.75 o
   1   7   4     1122.24     1234.83     12.75 o
   2   7   4      255.31      297.04      5.84 o
   3   7   4      340.14      345.18      5.98 o
   4   7   4      351.58      340.90      8.00 o
   5   7   4       80.37       95.05      7.53 o
   6   7   4       14.14       23.76      6.13 o
   7   7   4       46.23       46.20      5.61 o
   8   7   4       28.84       26.28      6.19 o
   9   7   4       23.69       21.93      5.65 o
  10   7   4        2.10       15.87     12.82 o
  11   7   4        1.12       13.55      7.07 o
  12   7   4        1.46       -5.40      6.48 o
  13   7   4        1.39       -2.44      7.43 o
  14   7   4       14.73       11.66      6.77 o
 -10   8   4        1.35        6.83      6.03 o
  -9   8   4        0.07        2.95      5.01 o
  -8   8   4        1.47        3.27      5.54 o
  -7   8   4        5.36       10.91      5.03 o
  -6   8   4      561.31      542.50      8.63 o
  -5   8   4       67.69       69.31      5.80 o
  -4   8   4        6.59        8.50      3.74 o
  -3   8   4       80.18       84.21      3.98 o
  -2   8   4      164.08      144.18      4.14 o
  -1   8   4       19.81       22.20      3.99 o
   0   8   4       21.05       28.84      3.96 o
   1   8   4       37.77       39.26      4.11 o
   2   8   4      513.53      470.85      6.31 o
   3   8   4       26.52       28.73      4.94 o
   4   8   4        2.13        5.28      4.60 o
   5   8   4       40.56       32.36      6.15 o
   6   8   4        1.33        4.56      5.94 o
   7   8   4       21.18       22.03      5.55 o
   8   8   4        8.87       15.46      5.51 o
   9   8   4        6.94        2.05      8.00 o
  10   8   4       42.90       37.99      9.25 o
  11   8   4        3.29        1.53      6.30 o
  12   8   4        3.04       13.68      6.54 o
  13   8   4        7.49       11.10      8.59 o
  -9   9   4        1.93       -1.05      5.46 o
  -8   9   4        2.39       10.37      5.01 o
  -7   9   4       72.87       76.33      7.55 o
  -6   9   4       78.58       76.64      5.07 o
  -5   9   4       81.76       71.65      4.61 o
  -4   9   4       36.80       48.33      5.87 o
  -3   9   4        0.11        0.32      3.84 o
  -2   9   4      192.61      189.71      4.67 o
  -1   9   4      300.32      304.53      9.77 o
   0   9   4       37.17       34.63      4.42 o
   1   9   4      168.12      156.52      5.02 o
   2   9   4       54.69       50.57      4.88 o
   3   9   4       23.02       26.99      4.44 o
   4   9   4      157.14      159.32      5.50 o
   5   9   4       71.95       74.56      4.89 o
   6   9   4        2.68        8.19      5.96 o
   7   9   4        6.32        8.66      8.79 o
   8   9   4       48.04       42.89      5.70 o
   9   9   4       25.49       18.80      5.90 o
  10   9   4       18.63       28.92     15.92 o
  11   9   4        9.83       12.55      5.84 o
  12   9   4        0.24        4.76     12.29 o
  13   9   4        0.24        0.33      6.17 o
  -8  10   4        0.92        3.77      5.42 o
  -7  10   4        0.20        0.73      6.14 o
  -6  10   4        0.00        6.03      4.08 o
  -5  10   4       39.27       40.08      4.37 o
  -4  10   4       81.20       80.21      4.36 o
  -3  10   4       47.65       40.47      3.67 o
  -2  10   4       62.05       67.20      3.95 o
  -1  10   4        0.65        2.00      4.93 o
   0  10   4      164.39      152.37      6.66 o
   1  10   4      154.69      135.49      4.41 o
   2  10   4      230.98      227.65     12.19 o
   3  10   4       68.56       54.09      4.90 o
   4  10   4      458.23      470.94     13.42 o
   5  10   4        0.03        4.04      4.72 o
   6  10   4       17.53       15.28      4.55 o
   7  10   4        8.73       13.06      6.81 o
   8  10   4       52.02       55.94      5.60 o
   9  10   4      128.53      105.52     20.35 o
  10  10   4        7.87        8.69      6.74 o
  11  10   4       64.55       51.44      6.79 o
  12  10   4        0.28        2.03      6.48 o
  13  10   4        4.92        6.73      7.20 o
  -7  11   4        0.22        5.21      4.59 o
  -6  11   4       13.93       15.51      4.50 o
  -5  11   4       78.95       76.36      4.60 o
  -4  11   4        0.41        3.15      4.00 o
  -3  11   4        0.10        3.54      3.83 o
  -2  11   4      529.13      529.38     13.24 o
  -1  11   4       16.83       15.63      4.27 o
   0  11   4       48.59       44.16      4.47 o
   1  11   4       25.80       24.45      4.46 o
   2  11   4      320.46      302.50      5.46 o
   3  11   4       38.04       41.60      5.42 o
   4  11   4       51.42       53.03      5.02 o
   5  11   4        5.37        7.32      4.57 o
   6  11   4        5.44        1.40      4.58 o
   7  11   4        0.27        2.46      5.01 o
   8  11   4        3.31        0.94     10.51 o
   9  11   4        3.53       11.58      6.35 o
  10  11   4      142.69      137.45     38.33 o
  11  11   4       75.83       76.33     22.07 o
  12  11   4        0.00        4.66      6.21 o
  13  11   4        9.75       19.13      7.11 o
  -7  12   4        0.01        5.23      5.32 o
  -6  12   4        0.03        1.17      4.65 o
  -5  12   4        1.69        4.70      4.39 o
  -4  12   4        9.19       11.09      4.41 o
  -3  12   4        5.78        8.93      3.65 o
  -2  12   4        0.83        3.28      3.91 o
  -1  12   4        1.83        7.43      4.17 o
   0  12   4        0.42       -4.54      3.95 o
   1  12   4       23.51       26.15      4.47 o
   2  12   4      160.39      147.09      5.08 o
   3  12   4     1733.44     1823.66     24.02 o
   4  12   4     3852.38     3953.97     52.14 o
   5  12   4        1.84       -0.28      4.62 o
   6  12   4       98.60      105.41      6.52 o
   7  12   4       65.01       63.46      7.39 o
   8  12   4      140.70      143.89      5.06 o
   9  12   4       20.94       29.74      6.28 o
  10  12   4       13.79       13.35      6.07 o
  11  12   4       18.44       21.76      6.82 o
  12  12   4        0.80        4.82      6.92 o
  -5  13   4        1.37        2.87      4.68 o
  -4  13   4        2.13        7.99      4.77 o
  -3  13   4       21.66       32.18      4.51 o
  -2  13   4       12.39        9.65      3.81 o
  -1  13   4        0.17        5.90      4.09 o
   0  13   4        0.24        0.65      4.48 o
   1  13   4       32.96       34.01      4.31 o
   2  13   4        3.55        8.14      4.87 o
   3  13   4       31.63       36.95      5.08 o
   4  13   4       78.52       75.88      5.20 o
   5  13   4      375.99      367.24     20.78 o
   6  13   4       55.35       59.21      5.10 o
   7  13   4       12.46       13.56      4.85 o
   8  13   4       43.34       35.09      5.02 o
   9  13   4       54.26       41.45      5.03 o
  10  13   4        0.97        2.80      6.03 o
  11  13   4        4.02       12.03      6.31 o
  12  13   4        1.52        0.13      9.32 o
  -4  14   4        0.01        3.91      4.46 o
  -3  14   4        5.29       10.82      3.95 o
  -2  14   4       36.09       30.30      5.51 o
  -1  14   4       21.25       16.59      4.71 o
   0  14   4       10.79        7.83      5.15 o
   1  14   4        8.41       13.10      4.34 o
   2  14   4       86.09       84.62      5.41 o
   3  14   4      174.17      170.59      5.60 o
   4  14   4       42.45       50.16      4.91 o
   5  14   4        3.43       -5.90      5.26 o
   6  14   4       44.57       47.08      5.69 o
   7  14   4        2.38       -0.02      5.25 o
   8  14   4       82.74       80.57      5.56 o
   9  14   4       47.20       49.96      8.75 o
  10  14   4        0.16        3.59      5.54 o
  11  14   4        1.52        9.05      5.29 o
  -3  15   4        0.07        0.19      4.80 o
  -2  15   4        1.79        1.23      4.17 o
  -1  15   4        6.94       12.12      4.15 o
   0  15   4       20.74       17.14      5.11 o
   1  15   4        7.70        0.70      4.98 o
   2  15   4        1.89        8.69      5.19 o
   3  15   4       80.63       78.73      7.00 o
   4  15   4       27.05       27.39      5.43 o
   5  15   4        1.63        3.71      5.45 o
   6  15   4        7.58       12.07      4.86 o
   7  15   4       26.32       29.30      5.68 o
   8  15   4       34.25       31.74      5.50 o
   9  15   4        2.36        9.19      5.11 o
  10  15   4        0.86        5.29      5.59 o
  -1  16   4        0.18        2.48      4.25 o
   0  16   4        0.18        4.07      5.51 o
   1  16   4        0.65        1.91      5.24 o
   2  16   4        4.35        8.71      5.81 o
   3  16   4        3.36       -0.68      7.33 o
   4  16   4       22.60       31.27      5.48 o
   5  16   4        3.46       10.32      5.16 o
   6  16   4       47.02       51.80      5.66 o
   7  16   4        2.96        2.23      5.85 o
   8  16   4        4.24        8.45      5.64 o
   2  17   4        3.94        2.99      5.70 o
   3  17   4        0.34       -0.73      5.64 o
   4  17   4        3.80        8.00      5.64 o
   5  17   4        0.02        5.51      5.64 o
   6  17   4       31.96       38.41      6.31 o
  -5 -15   5        2.06        3.15      6.25 o
  -4 -15   5        5.24        4.69      8.79 o
  -3 -15   5       20.44       22.15      6.40 o
  -2 -15   5        4.99       14.13     17.25 o
  -7 -14   5        0.02        5.57      5.64 o
  -6 -14   5        5.78        8.13      5.64 o
  -5 -14   5        2.81        6.66      5.64 o
  -4 -14   5        1.36        9.48      5.42 o
  -3 -14   5        1.64        3.85      5.93 o
  -2 -14   5        0.79        7.49      6.21 o
  -1 -14   5        0.42       -0.56      5.45 o
   0 -14   5        1.36        0.30      5.37 o
   1 -14   5       12.86        8.53      4.84 o
   2 -14   5        0.18        6.47      5.10 o
  -9 -13   5        2.75        6.97      5.83 o
  -8 -13   5        0.05        1.40      5.62 o
  -7 -13   5        1.15        2.29      5.61 o
  -6 -13   5       11.36       11.58      6.32 o
  -5 -13   5        0.11        0.75      5.28 o
  -4 -13   5        0.44       -0.98      5.49 o
  -3 -13   5        0.04        6.92      6.44 o
  -2 -13   5        0.09       -0.63      5.88 o
  -1 -13   5        0.23        3.03      5.93 o
   0 -13   5        5.67        5.98      4.47 o
   1 -13   5        1.22       -0.85      4.65 o
   2 -13   5       15.69       12.99      4.69 o
   3 -13   5        7.28        6.77      4.88 o
 -10 -12   5        4.28        5.91      5.56 o
  -9 -12   5        0.17        3.78      5.41 o
  -8 -12   5        0.53        6.46      5.78 o
  -7 -12   5        0.80        5.73      5.98 o
  -6 -12   5        0.00       -5.33      5.28 o
  -5 -12   5        6.48        2.53      5.30 o
  -4 -12   5        1.52        4.52      5.23 o
  -3 -12   5        9.53       10.04      5.16 o
  -2 -12   5        8.55       13.70      5.65 o
  -1 -12   5        5.31       15.33      5.61 o
   0 -12   5        4.45        5.20      4.78 o
   1 -12   5        3.20        3.89      4.82 o
   2 -12   5        1.09       -0.08      5.11 o
   3 -12   5       33.24       34.40      4.54 o
   4 -12   5        1.86       -0.66      4.96 o
   5 -12   5       14.42       12.39      5.04 o
 -11 -11   5        0.70       -2.31      6.35 o
 -10 -11   5        1.21        3.15      5.37 o
  -9 -11   5        0.09        6.62      5.14 o
  -8 -11   5        3.30        1.18      5.83 o
  -7 -11   5        0.12        4.17      5.91 o
  -6 -11   5        0.13       -0.41      5.44 o
  -5 -11   5        0.85        4.18      5.18 o
  -4 -11   5       26.54       20.59      5.23 o
  -3 -11   5       36.57       27.66      5.00 o
  -2 -11   5        1.15        1.20      6.09 o
  -1 -11   5        1.68        8.26      5.13 o
   0 -11   5       23.06       14.20      4.35 o
   1 -11   5        1.32        2.30      4.13 o
   2 -11   5        1.55        2.99      5.00 o
   3 -11   5       15.72       26.48      4.86 o
   4 -11   5        0.91        2.58      4.24 o
   5 -11   5        1.02        2.05      4.84 o
   6 -11   5        8.92        8.56      4.68 o
 -11 -10   5        3.28        8.44      7.47 o
 -10 -10   5        1.30        4.69      6.54 o
  -9 -10   5        2.17        8.47      5.31 o
  -8 -10   5       29.25       29.97      5.39 o
  -7 -10   5       34.81       36.04      5.77 o
  -6 -10   5        0.15        3.00      5.04 o
  -5 -10   5       15.22       15.05      5.18 o
  -4 -10   5       68.08       59.42      5.76 o
  -3 -10   5      287.88      262.72     15.13 o
  -2 -10   5       24.43       26.76     14.80 o
  -1 -10   5       18.82       14.52      4.83 o
   0 -10   5        0.04        1.99      4.02 o
   1 -10   5       30.93       43.92      4.22 o
   2 -10   5        2.15        8.77      4.51 o
   3 -10   5       20.10       33.78      4.38 o
   4 -10   5        0.02       -0.35      4.32 o
   5 -10   5        1.16        0.32      4.24 o
   6 -10   5        4.91        5.97      4.29 o
   7 -10   5       10.90       12.28      5.34 o
 -12  -9   5        2.10       10.31      6.26 o
 -11  -9   5       19.44       16.65     12.03 o
 -10  -9   5       28.91       35.79      7.29 o
  -9  -9   5       53.94       46.25      6.57 o
  -8  -9   5       29.37       20.52     10.51 o
  -7  -9   5        0.89        5.34      5.37 o
  -6  -9   5       10.35        7.81      5.09 o
  -5  -9   5      124.01      114.22      6.64 o
  -4  -9   5      146.91      122.21      5.44 o
  -3  -9   5        0.85        4.46      5.00 o
  -2  -9   5       95.14      116.19      5.25 o
  -1  -9   5       13.77       29.79      4.94 o
   0  -9   5       17.81       41.67      4.82 o
   1  -9   5        3.17        9.23      4.04 o
   2  -9   5        0.89        5.60      4.26 o
   3  -9   5        6.23        0.09      3.96 o
   4  -9   5        8.47       11.71      4.60 o
   5  -9   5        1.44        3.45      4.42 o
   6  -9   5       19.26       13.27      4.31 o
   7  -9   5       15.33       15.85      5.33 o
   8  -9   5        0.55        4.91      5.32 o
 -12  -8   5        7.67        2.44      6.45 o
 -11  -8   5       32.87       28.48      6.67 o
 -10  -8   5        0.23        6.89      5.93 o
  -9  -8   5      398.17      403.31     34.90 o
  -8  -8   5       20.19       27.61      7.60 o
  -7  -8   5       44.40       42.16      5.93 o
  -6  -8   5       68.16       73.51      5.09 o
  -5  -8   5        0.06        4.00      5.48 o
  -4  -8   5       30.98       57.32      6.05 o
  -3  -8   5      126.91      184.40      5.83 o
  -2  -8   5       56.95       79.25      5.24 o
  -1  -8   5       86.43      102.39      5.30 o
   0  -8   5      114.24       95.50      5.44 o
   1  -8   5       19.31        5.59      4.33 o
   2  -8   5       38.84       43.73      4.44 o
   3  -8   5        0.98       10.78      4.11 o
   4  -8   5        0.36        2.05      4.20 o
   5  -8   5        1.33        2.03      4.23 o
   6  -8   5       16.05       14.83      5.13 o
   7  -8   5        0.64        1.86      5.57 o
   8  -8   5        3.08        9.34      6.52 o
   9  -8   5        5.33       10.57      5.36 o
 -12  -7   5       19.43        8.39      6.35 o
 -11  -7   5       10.98        9.31      6.54 o
 -10  -7   5       81.52       88.95      7.27 o
  -9  -7   5      314.24      307.48     71.05 o
  -8  -7   5        8.39       14.57      6.03 o
  -7  -7   5      148.47      103.14     11.63 o
  -6  -7   5       46.81       52.97      7.14 o
  -5  -7   5       18.77       10.70      5.15 o
  -4  -7   5       10.10       18.51      5.16 o
  -3  -7   5        4.23       21.61      5.61 o
  -2  -7   5      139.48      113.09      5.40 o
  -1  -7   5      125.55      143.87      5.41 o
   0  -7   5      169.48      146.99      5.76 o
   1  -7   5       65.73       96.81      6.24 o
   2  -7   5        0.68       -6.23      4.39 o
   3  -7   5        0.19        1.80      4.26 o
   4  -7   5        0.96        6.59      3.93 o
   5  -7   5        3.33        8.42      3.99 o
   6  -7   5        2.64       13.98      8.29 o
   7  -7   5        0.46        3.78      5.19 o
   8  -7   5        7.35        8.00      6.12 o
   9  -7   5        2.94        1.06      5.77 o
  10  -7   5        9.59       11.35      6.23 o
 -13  -6   5       10.96       23.46      7.27 o
 -12  -6   5        6.24        1.07      7.62 o
 -11  -6   5        1.31        2.38      6.67 o
 -10  -6   5       57.08       59.01      6.34 o
  -9  -6   5      130.59      137.07     11.70 o
  -8  -6   5      130.21      165.32      6.36 o
  -7  -6   5      323.19      269.03     19.90 o
  -6  -6   5      319.39      305.86     13.09 o
  -5  -6   5       45.78       26.49      6.25 o
  -4  -6   5      196.29      224.44      5.94 o
  -3  -6   5        3.35       22.57      5.50 o
  -2  -6   5        1.10       13.23      5.87 o
  -1  -6   5       62.03       68.57      5.72 o
   0  -6   5      939.90      837.27      8.32 o
   1  -6   5        3.19        0.90      4.03 o
   2  -6   5      238.50      281.75      4.89 o
   3  -6   5       26.43       27.41      4.14 o
   4  -6   5       23.15       18.40      4.32 o
   5  -6   5        6.00        4.89      4.04 o
   6  -6   5      113.62       99.40      5.51 o
   7  -6   5       16.08       16.56      5.09 o
   8  -6   5        0.35        2.85      4.88 o
   9  -6   5        0.02       -1.17      5.31 o
  10  -6   5        0.66       -1.47      5.26 o
 -13  -5   5        5.41       16.92      7.02 o
 -12  -5   5        0.00       -7.84      6.07 o
 -11  -5   5        7.75       13.88      6.48 o
 -10  -5   5       25.76       25.67      5.69 o
  -9  -5   5       14.00       15.73     16.25 o
  -8  -5   5       68.08       66.79      5.89 o
  -7  -5   5      337.36      304.73     30.47 o
  -6  -5   5        1.44       11.63      5.74 o
  -5  -5   5      148.99      145.90      6.07 o
  -4  -5   5      101.50      128.72      5.93 o
  -3  -5   5      524.55      400.73     12.40 o
  -2  -5   5     1338.52     1369.86     47.54 o
  -1  -5   5      282.49      285.48      6.47 o
   0  -5   5        0.20       11.55      5.30 o
   1  -5   5      820.45      722.03     13.69 o
   2  -5   5       10.78       21.35      5.17 o
   3  -5   5      123.56      113.30      4.35 o
   4  -5   5        0.07        0.67      4.31 o
   5  -5   5       89.35       65.37      5.12 o
   6  -5   5        3.12        5.80      4.69 o
   7  -5   5       18.08       18.60      5.37 o
   8  -5   5       12.30       13.68      4.67 o
   9  -5   5        0.91       -0.90      4.15 o
  10  -5   5        1.52        3.40      4.77 o
  11  -5   5        2.09        4.53      4.81 o
 -13  -4   5       16.24       14.36      6.49 o
 -12  -4   5        2.52        5.98      6.17 o
 -11  -4   5       10.48       -0.27      9.32 o
 -10  -4   5       34.18       35.60      5.89 o
  -9  -4   5        9.95       10.84      7.20 o
  -8  -4   5        4.56       13.92      6.01 o
  -7  -4   5       37.27       57.37      6.41 o
  -6  -4   5      200.75      180.68      8.20 o
  -5  -4   5      181.48      190.51      6.68 o
  -4  -4   5     1156.00     1110.46     40.57 o
  -3  -4   5      478.42      402.61      7.08 o
  -2  -4   5      724.98      825.80      9.45 o
  -1  -4   5      215.15      220.71      8.18 o
   0  -4   5       16.51       12.00      5.13 o
   1  -4   5      837.10      757.16     12.78 o
   2  -4   5     1760.76     1674.55     31.32 o
   3  -4   5       19.65       25.97      4.60 o
   4  -4   5        7.67        8.92      4.55 o
   5  -4   5       71.99       57.17      4.92 o
   6  -4   5      173.81      206.28      5.45 o
   7  -4   5        3.16        7.35      5.22 o
   8  -4   5       25.49       35.00      7.06 o
   9  -4   5        0.84        1.69      4.67 o
  10  -4   5        1.41        9.15      4.83 o
  11  -4   5        2.92        6.07      5.08 o
 -13  -3   5        2.88        3.16      5.21 o
 -12  -3   5        1.62        2.01      6.67 o
 -11  -3   5        3.54        6.94      5.89 o
 -10  -3   5        1.61        2.30      6.29 o
  -9  -3   5      154.41      153.98      6.67 o
  -8  -3   5      273.59      284.64     21.41 o
  -7  -3   5       17.63       13.78      5.75 o
  -6  -3   5       37.46       39.58      5.61 o
  -5  -3   5      876.89      882.79     16.74 o
  -4  -3   5      104.42       73.75      6.28 o
  -3  -3   5     1761.68     1543.73     37.05 o
  -2  -3   5      699.55      706.67     19.98 o
  -1  -3   5        3.99        2.03      6.63 o
   0  -3   5      823.94      818.39     13.22 o
   1  -3   5      505.73      481.16      6.72 o
   2  -3   5     2532.69     2558.80     98.80 o
   3  -3   5      650.12      671.27      8.75 o
   4  -3   5      278.15      307.25      6.30 o
   5  -3   5       65.83      104.15      4.97 o
   6  -3   5       43.18       62.72      4.73 o
   7  -3   5       96.16       76.30      5.60 o
   8  -3   5       36.59       38.20     12.49 o
   9  -3   5        0.48        7.31      4.91 o
  10  -3   5        2.39       -1.42      4.75 o
  11  -3   5        0.57        1.33      4.90 o
  12  -3   5        0.16        3.98     11.56 o
 -13  -2   5        7.84       11.50      4.82 o
 -12  -2   5        9.95        5.53      5.05 o
 -11  -2   5       10.11        8.27      4.83 o
 -10  -2   5        4.08        5.66      5.79 o
  -9  -2   5        8.94       23.23      6.25 o
  -8  -2   5       15.87       14.85      6.00 o
  -7  -2   5       13.28        4.67      7.00 o
  -6  -2   5        0.35        9.65      5.97 o
  -5  -2   5     1286.60     1298.31     70.70 o
  -4  -2   5      230.93      250.94      6.21 o
  -3  -2   5      132.77      121.24      6.28 o
  -2  -2   5      395.71      362.48      9.27 o
  -1  -2   5       13.82        4.47      6.54 o
   0  -2   5      553.26      538.88      8.09 o
   1  -2   5        0.92        4.04      5.30 o
   2  -2   5     9833.12    10315.25     83.17 o
   3  -2   5      631.67      672.19     10.57 o
   4  -2   5      219.17      228.64      6.04 o
   5  -2   5       17.90       26.27      5.96 o
   6  -2   5       14.73       29.44      4.55 o
   7  -2   5      101.12       70.21      5.32 o
   8  -2   5        0.00        8.33      4.79 o
   9  -2   5        9.71       10.10      4.95 o
  10  -2   5       10.93       15.70      5.01 o
  11  -2   5       14.83        8.90      4.93 o
  12  -2   5        0.90        6.40      5.47 o
 -13  -1   5        0.99        7.16      5.09 o
 -12  -1   5       14.84       11.94      4.66 o
 -11  -1   5        2.62       10.16      4.42 o
 -10  -1   5       94.80       91.64      4.53 o
  -9  -1   5        1.69        5.23      4.00 o
  -8  -1   5       67.11       79.33      8.85 o
  -7  -1   5       19.62       28.38      9.45 o
  -6  -1   5        9.60       11.92      5.66 o
  -5  -1   5     4050.83     4338.54     47.85 o
  -4  -1   5      903.01      960.79     21.73 o
  -3  -1   5     2370.05     2570.75     28.72 o
  -2  -1   5        2.31        2.81      6.01 o
  -1  -1   5      666.24      569.08      9.90 o
   0  -1   5      254.67      226.72      8.26 o
   1  -1   5       34.10       33.20      6.53 o
   2  -1   5        5.25       18.45      5.92 o
   3  -1   5      596.68      591.78      7.26 o
   4  -1   5       47.27       57.42      6.41 o
   5  -1   5        7.02        3.76      4.91 o
   6  -1   5        0.62        1.58      4.63 o
   7  -1   5        1.35       12.55      4.83 o
   8  -1   5      168.98      194.60      5.27 o
   9  -1   5        2.11       -0.20      4.60 o
  10  -1   5       18.05       22.10      5.32 o
  11  -1   5        6.78       14.19      4.90 o
  12  -1   5       10.88       17.37      4.93 o
  13  -1   5        2.06        6.29      5.19 o
 -13   0   5        0.00        1.51      4.66 o
 -12   0   5       25.37       19.74      4.62 o
 -11   0   5        1.34        5.78      4.67 o
 -10   0   5       69.21       50.10      5.99 o
  -9   0   5       24.10       21.74      4.05 o
  -8   0   5        6.29       17.81      4.02 o
  -7   0   5        0.65        5.88      4.30 o
  -6   0   5       53.46       54.96      4.47 o
  -5   0   5        4.93        9.61      4.43 o
  -4   0   5     1963.67     2145.52     29.21 o
  -3   0   5     3787.45     3946.01     42.83 o
  -2   0   5      308.27      334.28      6.61 o
  -1   0   5        0.87        1.94      6.44 o
   0   0   5        7.25        4.06      6.84 o
   1   0   5      663.87      711.40     10.96 o
   2   0   5      194.42      149.03      8.74 o
   3   0   5       26.75       36.05      6.75 o
   4   0   5     1610.94     1627.49     12.21 o
   5   0   5        0.06        2.81      6.44 o
   6   0   5      142.72      123.04      6.54 o
   7   0   5      385.67      343.79      5.59 o
   8   0   5      105.17      116.81      4.95 o
   9   0   5      104.64      107.65      5.17 o
  10   0   5        5.44        8.74      4.70 o
  11   0   5       12.03       11.22      4.93 o
  12   0   5        1.48        2.27      4.94 o
  13   0   5        7.66        0.78      5.52 o
 -12   1   5       11.53        4.82      5.26 o
 -11   1   5       43.42       38.08      4.34 o
 -10   1   5      332.51      292.47     14.58 o
  -9   1   5        0.03        4.42      4.75 o
  -8   1   5      107.12      119.28      4.62 o
  -7   1   5        5.52        6.89      4.12 o
  -6   1   5       16.07       12.93      4.63 o
  -5   1   5      310.16      315.94      9.01 o
  -4   1   5     1589.60     1700.55     14.44 o
  -3   1   5        3.93        6.88      5.23 o
  -2   1   5      521.90      555.24      7.48 o
  -1   1   5        4.13        3.68      5.91 o
   0   1   5       35.14       35.66      8.79 o
   1   1   5      347.05      310.63     14.80 o
   2   1   5      438.30      395.40     17.20 o
   3   1   5      149.24      145.64      8.23 o
   4   1   5      132.42      133.91      7.62 o
   5   1   5       29.46       30.70      5.89 o
   6   1   5       61.47       63.93     11.23 o
   7   1   5       73.30       73.48      5.98 o
   8   1   5      334.53      329.26     18.11 o
   9   1   5      303.69      269.67      6.73 o
  10   1   5      740.78      746.76     50.75 o
  11   1   5       22.56       26.77     10.42 o
  12   1   5      178.31      146.99      9.12 o
  13   1   5        0.01        2.02      5.45 o
 -12   2   5       11.17       18.59      6.29 o
 -11   2   5        1.61        5.51      4.50 o
 -10   2   5       23.09       20.85      6.18 o
  -9   2   5        6.49        6.75      4.37 o
  -8   2   5       47.11       42.74      4.14 o
  -7   2   5       16.31       14.65      4.29 o
  -6   2   5       37.17       39.60      4.05 o
  -5   2   5       49.78       61.78      4.20 o
  -4   2   5       55.06       64.67      4.74 o
  -3   2   5      132.72      134.82      4.66 o
  -2   2   5       69.46       67.74      4.86 o
  -1   2   5        0.04        3.24      5.29 o
   0   2   5       35.37       35.02     11.76 o
   2   2   5        5.45       14.78      9.86 o
   3   2   5     1147.94     1051.31     13.11 o
   4   2   5       13.42       14.79      7.15 o
   5   2   5      462.42      497.52      8.51 o
   6   2   5       52.25       49.51      6.07 o
   7   2   5       34.00       37.52      5.65 o
   8   2   5      208.75      198.78     18.64 o
   9   2   5        1.49        5.88      5.70 o
  10   2   5      205.12      214.77     17.12 o
  11   2   5        6.04       13.42      5.79 o
  12   2   5       29.93       32.66      4.97 o
  13   2   5        9.04       12.52      5.11 o
 -12   3   5        0.49        4.44      4.98 o
 -11   3   5        0.05        3.64      4.67 o
 -10   3   5        0.78        0.90      4.71 o
  -9   3   5       55.49       47.21      4.58 o
  -8   3   5        0.80        2.93      4.38 o
  -7   3   5        0.57        2.47      4.09 o
  -6   3   5       34.54       35.95      4.66 o
  -5   3   5        6.06        3.62      4.06 o
  -4   3   5     1145.79     1066.48      9.19 o
  -3   3   5       42.27       52.13      4.17 o
  -2   3   5      354.26      373.92      5.64 o
  -1   3   5      188.14      182.95      6.37 o
   0   3   5       37.53       43.70      6.15 o
   1   3   5        9.72       12.83      7.70 o
   2   3   5      169.32      168.71     11.42 o
   3   3   5       93.15      101.39      8.84 o
   4   3   5      843.69      841.91     17.60 o
   5   3   5      806.92      894.48     21.83 o
   6   3   5      435.15      486.96     18.05 o
   7   3   5       24.64       11.98      6.19 o
   8   3   5       59.93       55.84      7.20 o
   9   3   5      162.83      161.12     17.65 o
  10   3   5       15.11       13.84      7.01 o
  11   3   5       87.76       80.97     14.27 o
  12   3   5       57.75       59.12      6.31 o
  13   3   5        1.29       -4.59     10.37 o
 -11   4   5        0.60        6.40      4.59 o
 -10   4   5        0.40        8.85      4.36 o
  -9   4   5       59.90       64.47      4.24 o
  -8   4   5      248.36      230.23      9.63 o
  -7   4   5       47.46       43.65      4.49 o
  -6   4   5      102.93      112.04      5.19 o
  -5   4   5       52.32       52.71      5.08 o
  -4   4   5        0.04        2.76      4.11 o
  -3   4   5       55.77       53.44      4.25 o
  -2   4   5        8.42       10.21      4.17 o
  -1   4   5       63.95       68.91      5.46 o
   0   4   5        5.68        7.60      5.55 o
   1   4   5      446.11      458.44      8.84 o
   2   4   5      441.06      390.76     11.90 o
   3   4   5      281.09      277.20      9.49 o
   4   4   5      136.44      130.60      7.71 o
   5   4   5      474.99      436.38     21.16 o
   6   4   5      235.86      280.35     11.04 o
   7   4   5        5.10        7.43      6.22 o
   8   4   5      112.32      110.08     12.42 o
   9   4   5       11.96       22.56      6.03 o
  10   4   5       60.36       69.88      6.15 o
  11   4   5        4.05        7.64      5.70 o
  12   4   5       51.92       55.36      6.86 o
  13   4   5       14.69       15.46     10.31 o
  14   4   5        2.10       -2.73      7.11 o
 -11   5   5        5.33        7.00      5.23 o
 -10   5   5        0.20       -2.57      4.22 o
  -9   5   5        0.01       -2.01      4.66 o
  -8   5   5       36.33       35.77      5.02 o
  -7   5   5       96.49       88.92      4.92 o
  -6   5   5        4.43       -1.89      4.93 o
  -5   5   5      231.28      213.88      4.79 o
  -4   5   5        2.44        5.93      3.90 o
  -3   5   5      858.96      806.47     12.45 o
  -2   5   5       86.24       90.26      4.22 o
  -1   5   5     1810.99     1984.54      9.35 o
   0   5   5        3.88       11.25      5.13 o
   1   5   5      699.60      654.30     12.77 o
   2   5   5      167.15      159.15      6.46 o
   3   5   5       16.64       17.47      7.01 o
   4   5   5      274.54      232.35     19.83 o
   5   5   5       36.29       34.59      6.17 o
   6   5   5       63.64       71.51      5.79 o
   7   5   5       11.12        7.56      6.03 o
   8   5   5       64.47       53.11      9.65 o
   9   5   5       23.65       23.39      6.87 o
  10   5   5        2.36       11.04      5.91 o
  11   5   5        9.49       10.43      6.19 o
  12   5   5       31.86       38.68      8.26 o
  13   5   5        8.52        7.50      6.16 o
  14   5   5       33.41       32.40      7.73 o
 -11   6   5        1.67        2.94      5.42 o
 -10   6   5        2.60        1.07      5.27 o
  -9   6   5        1.78        6.61      5.08 o
  -8   6   5        3.87        8.22      4.78 o
  -7   6   5       35.44       35.63      5.18 o
  -6   6   5      410.35      424.32      9.39 o
  -5   6   5       14.23       12.03      4.92 o
  -4   6   5      250.22      248.94      6.19 o
  -3   6   5        0.09        0.17      3.91 o
  -2   6   5        0.44        0.39      3.70 o
  -1   6   5      160.75      172.24      5.11 o
   0   6   5        0.95        3.90      5.08 o
   1   6   5     6236.90     6532.37     57.90 o
   2   6   5       11.40       14.77      5.09 o
   3   6   5      357.05      361.38      6.29 o
   4   6   5        1.07        8.00      6.35 o
   5   6   5        0.37        3.38      5.47 o
   6   6   5       90.47      108.15      6.28 o
   7   6   5       22.35       31.28      5.47 o
   8   6   5        0.95        2.84      5.51 o
   9   6   5       18.15       13.81      5.51 o
  10   6   5       12.11       15.23      5.65 o
  11   6   5        0.63        3.07      5.65 o
  12   6   5        1.32        1.94      6.25 o
  13   6   5        0.50        8.46      8.46 o
  14   6   5       26.86       29.97      6.73 o
 -10   7   5        1.65        0.93      6.35 o
  -9   7   5       27.69       29.28      6.05 o
  -8   7   5       31.27       23.86      6.16 o
  -7   7   5        2.06       11.14      5.93 o
  -6   7   5     1085.43     1137.20     31.58 o
  -5   7   5     1381.68     1358.01     21.17 o
  -4   7   5      210.62      202.89      3.97 o
  -3   7   5       79.47       68.60      4.78 o
  -2   7   5      433.54      425.54      4.53 o
  -1   7   5        3.30        5.18      3.94 o
   0   7   5        1.66        3.41      4.31 o
   1   7   5       89.36       93.93      4.45 o
   2   7   5      888.21      956.83     10.59 o
   3   7   5      123.20      134.15      5.06 o
   4   7   5       86.45       80.30      6.94 o
   5   7   5       74.69       68.72      6.16 o
   6   7   5       40.41       47.31      5.51 o
   7   7   5      203.11      215.39     18.84 o
   8   7   5       20.04       14.16      5.69 o
   9   7   5        5.11        3.17      5.61 o
  10   7   5        0.98       12.03      5.96 o
  11   7   5        1.78        7.68      6.30 o
  12   7   5        0.12       -3.51      6.30 o
  13   7   5        2.27        4.06      6.21 o
  -9   8   5       27.11       31.51      5.54 o
  -8   8   5        8.76        4.14      6.33 o
  -7   8   5        0.30        3.45      4.64 o
  -6   8   5       29.28       32.15      4.47 o
  -5   8   5      570.32      562.96     14.66 o
  -4   8   5     4544.17     4424.37     71.98 o
  -3   8   5      250.04      249.34      4.88 o
  -2   8   5       19.22       12.48      3.67 o
  -1   8   5       30.46       35.89      4.02 o
   0   8   5      124.68      129.34      4.78 o
   1   8   5      160.09      168.86      4.64 o
   2   8   5      653.06      695.48     14.50 o
   3   8   5      200.32      195.15      5.23 o
   4   8   5       37.30       34.80      4.74 o
   5   8   5       31.58       27.91      5.55 o
   6   8   5        5.03       11.06      5.89 o
   7   8   5        9.91       19.88      5.81 o
   8   8   5        9.93       14.86      6.25 o
   9   8   5       67.54       75.70      9.12 o
  10   8   5        1.16       -0.69      5.60 o
  11   8   5       22.24       21.80      6.43 o
  12   8   5        1.19        3.74      6.41 o
  13   8   5        5.35       12.29      6.17 o
  -9   9   5       19.66       24.02      5.24 o
  -8   9   5       25.98       28.09      6.55 o
  -7   9   5        0.81        0.38      4.52 o
  -6   9   5       45.64       44.50      4.23 o
  -5   9   5        6.32        6.31      4.10 o
  -4   9   5      262.29      263.36      4.16 o
  -3   9   5       72.21       72.70      3.72 o
  -2   9   5      121.94      121.03      4.26 o
  -1   9   5        0.57        9.99      3.82 o
   0   9   5        8.13       10.29      4.06 o
   1   9   5      425.47      407.71      6.07 o
   2   9   5        0.65        4.14      4.44 o
   3   9   5        0.98        6.85      4.74 o
   4   9   5      190.92      187.94      7.14 o
   5   9   5       50.76       52.32      5.16 o
   6   9   5      104.37      104.44      6.00 o
   7   9   5        0.63        2.78      6.63 o
   8   9   5        5.51        7.96      6.10 o
   9   9   5      398.31      344.38     18.05 o
  10   9   5       33.58       35.40      8.99 o
  11   9   5       12.84       15.12     12.69 o
  12   9   5        3.59        0.51      6.07 o
  13   9   5       18.06        7.16      6.95 o
  -8  10   5        4.16        4.59      5.56 o
  -7  10   5        5.45       10.14      6.45 o
  -6  10   5       22.84       28.18      5.51 o
  -5  10   5      169.45      156.48     11.24 o
  -4  10   5        0.19        0.24      3.89 o
  -3  10   5        4.40        8.54      3.59 o
  -2  10   5        5.20        9.87      3.81 o
  -1  10   5       28.01       21.44      4.35 o
   0  10   5       26.31       30.48      3.90 o
   1  10   5        0.67        4.14      5.23 o
   2  10   5     1072.92     1061.78     19.04 o
   3  10   5        0.12        1.39      4.60 o
   4  10   5      174.42      170.24      4.90 o
   5  10   5        8.37        6.43      4.70 o
   6  10   5       53.00       50.00      4.58 o
   7  10   5       46.45       43.86      7.00 o
   8  10   5      153.75      141.24     21.35 o
   9  10   5      177.52      162.69      6.31 o
  10  10   5       11.48       14.00      5.77 o
  11  10   5        2.57        2.60      9.78 o
  12  10   5        0.10        3.37      5.98 o
  13  10   5       10.11        8.61      6.49 o
  -7  11   5       14.78       15.90      4.85 o
  -6  11   5        1.39        5.28      6.16 o
  -5  11   5       50.12       49.28      4.64 o
  -4  11   5       19.41       19.67      4.50 o
  -3  11   5       38.78       29.69      3.87 o
  -2  11   5       82.91       77.50      4.42 o
  -1  11   5        0.43        3.42      4.45 o
   0  11   5       31.20       27.59      4.39 o
   1  11   5       40.48       25.63      4.14 o
   2  11   5      310.46      316.32      7.33 o
   3  11   5       33.04       37.67      8.91 o
   4  11   5        7.42       10.83      5.06 o
   5  11   5       14.44       16.84      4.97 o
   6  11   5      420.47      452.28     10.97 o
   7  11   5       30.32       39.99      7.09 o
   8  11   5       25.52       13.02      5.68 o
   9  11   5        6.56        8.40      6.10 o
  10  11   5        3.78       11.60      5.93 o
  11  11   5       13.37       17.58      7.38 o
  12  11   5        6.13       15.60      7.93 o
  -6  12   5        0.11        1.11      4.87 o
  -5  12   5        3.15       10.26      4.69 o
  -4  12   5       27.11       26.01      4.29 o
  -3  12   5       16.53       13.23      3.72 o
  -2  12   5       87.62       88.17      3.92 o
  -1  12   5        0.71        2.47      4.32 o
   0  12   5       28.21       27.65      4.54 o
   1  12   5      101.47      112.43      4.44 o
   2  12   5       12.65       10.23      4.92 o
   3  12   5      341.62      308.43      6.88 o
   4  12   5      351.43      346.88      7.82 o
   5  12   5      365.28      376.12     24.58 o
   6  12   5      434.91      431.33     24.10 o
   7  12   5       71.02       75.56      4.95 o
   8  12   5        1.13        3.07      5.07 o
   9  12   5        1.66        0.82      6.60 o
  10  12   5       11.02       16.46      5.84 o
  11  12   5        3.84        5.30      6.76 o
  12  12   5        0.00        9.26      7.47 o
  -5  13   5        0.00       -1.30      4.94 o
  -4  13   5        0.18        5.80      4.77 o
  -3  13   5        0.94        7.14      4.00 o
  -2  13   5        1.33        6.21      3.86 o
  -1  13   5       14.19       19.17      4.37 o
   0  13   5        0.14        1.66      5.09 o
   1  13   5        5.73        5.90      4.27 o
   2  13   5        6.86        7.44      5.08 o
   3  13   5      227.40      224.41      5.44 o
   4  13   5       50.76       53.19      5.25 o
   5  13   5        0.17        5.11      5.13 o
   6  13   5      100.31      110.02      8.40 o
   7  13   5       15.85       17.10      5.41 o
   8  13   5        1.16        4.97      5.11 o
   9  13   5        0.11       -2.84      5.31 o
  10  13   5        3.03        4.26      5.36 o
  11  13   5        1.94        3.83      6.26 o
  -4  14   5        4.99       12.80      4.78 o
  -3  14   5        0.81        4.29      3.98 o
  -2  14   5       18.60       14.47      4.02 o
  -1  14   5        0.01        7.28      4.83 o
   0  14   5        7.36        9.65      5.20 o
   1  14   5        3.47        8.38      4.44 o
   2  14   5        0.02        2.24      5.08 o
   3  14   5       18.29       21.00      4.76 o
   4  14   5       19.45       23.69      5.08 o
   5  14   5       12.39       14.97      6.58 o
   6  14   5       12.19       19.02      4.93 o
   7  14   5        5.39       10.76      5.19 o
   8  14   5       10.74       12.70      5.66 o
   9  14   5       16.82       13.76      5.35 o
  10  14   5       22.61       21.35      5.26 o
  11  14   5       13.38       12.82      5.54 o
  -3  15   5        0.08        2.38      4.29 o
  -2  15   5        1.38        9.96      4.13 o
  -1  15   5        0.00        5.70      3.94 o
   0  15   5        0.18       10.48      4.51 o
   1  15   5       24.95       30.92      5.31 o
   2  15   5       23.96       22.45      5.06 o
   3  15   5       10.30       10.64      5.60 o
   4  15   5        6.40        9.88      4.91 o
   5  15   5       51.99       48.74      5.79 o
   6  15   5        1.69        7.93      5.28 o
   7  15   5        3.75        4.69      5.27 o
   8  15   5        0.00        5.69      5.51 o
   9  15   5        0.88       11.59      5.95 o
  10  15   5        0.64        7.58      5.51 o
  -1  16   5        0.26       -1.96      4.08 o
   0  16   5        0.01        0.79      4.72 o
   1  16   5        1.19        1.15      5.38 o
   2  16   5        0.35        4.00      5.47 o
   3  16   5       20.80       14.13      5.21 o
   4  16   5       24.80       29.31      5.51 o
   5  16   5        1.25        6.78      5.45 o
   6  16   5        9.42        6.47      5.93 o
   7  16   5        9.41       14.79      6.07 o
   8  16   5        0.12       -0.36      5.67 o
   2  17   5        0.94        6.96      5.34 o
   3  17   5        0.77        7.44      5.71 o
   4  17   5        0.40       17.71      6.54 o
   5  17   5        1.52        2.57      6.11 o
   6  17   5       21.60       22.15      5.62 o
  -6 -14   6        0.56        2.70      5.83 o
  -5 -14   6        1.80       -0.87      6.59 o
  -4 -14   6        8.26       14.66      7.05 o
  -3 -14   6        0.47        2.41     10.24 o
  -2 -14   6        2.03        0.33      6.40 o
  -1 -14   6        0.92        5.63      5.21 o
   0 -14   6        0.01        0.65      4.84 o
  -8 -13   6        0.01       10.05      5.87 o
  -7 -13   6        0.26        6.69      5.82 o
  -6 -13   6        0.19        6.27      5.87 o
  -5 -13   6        1.84        4.63      5.66 o
  -4 -13   6        7.42       16.19      6.07 o
  -3 -13   6        0.06        8.91      5.93 o
  -2 -13   6        1.26       12.73      5.79 o
  -1 -13   6        0.25       -2.44      4.98 o
   0 -13   6        3.92       12.67      4.80 o
   1 -13   6        1.19        0.11      5.21 o
   2 -13   6        0.46        7.53      4.75 o
   3 -13   6       23.16       25.43      4.84 o
  -9 -12   6        0.41        1.49      5.77 o
  -8 -12   6       10.81        8.85      5.81 o
  -7 -12   6        1.26        4.52      5.58 o
  -6 -12   6        0.00       12.00      5.42 o
  -5 -12   6        0.64       -1.39      5.81 o
  -4 -12   6        4.65       14.82      6.56 o
  -3 -12   6        3.88        7.21      6.56 o
  -2 -12   6        9.24       -2.12      6.50 o
  -1 -12   6        1.74        9.32      4.80 o
   0 -12   6        0.11        7.26      4.39 o
   1 -12   6       33.74       27.82      4.46 o
   2 -12   6       20.63       27.58      5.36 o
   3 -12   6       19.34       28.19      4.65 o
   4 -12   6        0.21        5.65      4.97 o
 -10 -11   6        0.05        0.49      5.71 o
  -9 -11   6        4.76        5.29      6.00 o
  -8 -11   6        0.08       -4.48      5.98 o
  -7 -11   6        5.23        0.74      5.50 o
  -6 -11   6        4.06       10.88      5.68 o
  -5 -11   6       36.73       36.27      5.93 o
  -4 -11   6       17.93       16.58      5.26 o
  -3 -11   6        0.27       -2.98      6.22 o
  -2 -11   6        2.57        8.06      5.51 o
  -1 -11   6        5.24       16.02      5.65 o
   0 -11   6        7.37        6.23      4.22 o
   1 -11   6        1.44        4.78      4.71 o
   2 -11   6       19.26       14.29      5.20 o
   3 -11   6        2.05        6.36      4.67 o
   4 -11   6       22.37       23.41      4.92 o
   5 -11   6        0.59       -0.46      4.68 o
   6 -11   6        4.79        2.44      5.07 o
 -11 -10   6        1.69        4.69      6.49 o
 -10 -10   6        0.02        7.58      6.12 o
  -9 -10   6        5.45       10.40      5.47 o
  -8 -10   6        1.06       11.02      5.41 o
  -7 -10   6       14.45       11.98      5.44 o
  -6 -10   6        0.41        3.59      5.30 o
  -5 -10   6       12.75       17.47      5.57 o
  -4 -10   6        0.01       -0.73      5.35 o
  -3 -10   6        4.81       -3.37      6.15 o
  -2 -10   6        4.86        8.26      5.70 o
  -1 -10   6        0.00        2.77      4.86 o
   0 -10   6        8.16       10.70      4.37 o
   1 -10   6       14.01       13.32      4.53 o
   2 -10   6        7.34        5.12      4.93 o
   3 -10   6        0.72        6.63      4.19 o
   4 -10   6       34.54       33.68      4.53 o
   5 -10   6       12.64       12.39      4.59 o
   6 -10   6        0.32        9.02      5.47 o
   7 -10   6        0.24        6.86      5.62 o
 -11  -9   6        0.10       -1.98      7.05 o
 -10  -9   6        3.04        0.20      7.47 o
  -9  -9   6       22.57       30.10     10.51 o
  -8  -9   6       10.75       10.76      5.84 o
  -7  -9   6        0.66        3.03      5.25 o
  -6  -9   6       26.95       36.92      5.77 o
  -5  -9   6        2.98        6.18      5.45 o
  -4  -9   6       43.54       27.04      5.30 o
  -3  -9   6       74.22       73.52      6.54 o
  -2  -9   6        0.94       -2.37      5.47 o
  -1  -9   6       12.27       15.05      5.30 o
   0  -9   6        7.91       15.97      4.44 o
   1  -9   6        2.62        8.03      4.70 o
   2  -9   6        0.88        5.62      4.40 o
   3  -9   6        6.60       12.52      4.05 o
   4  -9   6        0.05        4.26      3.98 o
   5  -9   6        3.27        7.47      4.59 o
   6  -9   6        3.69        8.34      5.33 o
   7  -9   6        7.45       11.83      5.49 o
   8  -9   6        1.37       -0.72      5.59 o
 -12  -8   6        2.61        1.30      6.40 o
 -11  -8   6       16.66       10.13      6.95 o
 -10  -8   6       33.96       43.72     10.64 o
  -9  -8   6       74.52      105.78     23.13 o
  -8  -8   6      222.02      281.99     13.88 o
  -7  -8   6      144.34      147.78      7.35 o
  -6  -8   6        8.02        6.37      5.62 o
  -5  -8   6       52.40       91.47      5.58 o
  -4  -8   6        0.45       13.69      5.75 o
  -3  -8   6       85.24      114.66     11.43 o
  -2  -8   6      440.59      399.91     15.87 o
  -1  -8   6        1.44        2.99      5.02 o
   0  -8   6      146.93      166.71      4.52 o
   1  -8   6        4.16        7.57      4.38 o
   2  -8   6        2.69        1.84      4.18 o
   3  -8   6        0.01        1.76      4.29 o
   4  -8   6        0.00        0.28      4.16 o
   5  -8   6        0.81        4.92      5.44 o
   6  -8   6       20.34       17.64      4.97 o
   7  -8   6       36.90       44.20      8.55 o
   8  -8   6        0.16        0.18      5.16 o
 -12  -7   6        0.56       -1.73      7.17 o
 -11  -7   6       14.14       14.31      6.73 o
 -10  -7   6       65.62       70.44      7.60 o
  -9  -7   6       34.78       26.10      6.51 o
  -8  -7   6       12.57        8.41     10.31 o
  -7  -7   6       80.62       88.35      9.05 o
  -6  -7   6      191.32      203.87      6.56 o
  -5  -7   6        8.08        6.41      5.18 o
  -4  -7   6       20.82        3.71      5.94 o
  -3  -7   6       44.38       55.35      5.84 o
  -2  -7   6       75.98       55.16      6.35 o
  -1  -7   6       83.48       71.86      5.31 o
   0  -7   6      176.31      220.83      5.03 o
   1  -7   6      155.53      143.22     15.44 o
   2  -7   6       50.43       37.44      4.40 o
   3  -7   6       27.58       29.13      3.94 o
   4  -7   6       58.39       51.43      4.23 o
   5  -7   6       10.06        8.74      4.17 o
   6  -7   6        0.08        4.64      4.70 o
   7  -7   6        0.46        3.56      5.39 o
   8  -7   6        0.18        0.68      4.95 o
   9  -7   6        3.14        8.58      5.57 o
 -12  -6   6        1.53       -0.02      6.40 o
 -11  -6   6        0.30       -0.11      9.25 o
 -10  -6   6       25.09       25.94      6.34 o
  -9  -6   6       75.87       80.92      6.02 o
  -8  -6   6        0.43        3.50      7.33 o
  -7  -6   6      126.92      157.18     17.38 o
  -6  -6   6      343.03      350.94     23.60 o
  -5  -6   6      127.11       95.17      5.54 o
  -4  -6   6       75.37      127.09      6.40 o
  -3  -6   6       78.05       43.54      6.19 o
  -2  -6   6       18.15       24.51      5.46 o
  -1  -6   6      147.85      117.02      6.09 o
   0  -6   6      281.36      329.31      5.39 o
   1  -6   6      159.43      188.01      4.77 o
   2  -6   6      340.95      366.79      5.80 o
   3  -6   6        1.23        7.55      4.22 o
   4  -6   6        0.98        7.98      4.08 o
   5  -6   6        4.20        5.08      5.26 o
   6  -6   6       19.00       14.45      4.88 o
   7  -6   6       43.70       51.09      5.44 o
   8  -6   6        1.89       10.77      5.65 o
   9  -6   6        3.01       12.90      5.34 o
  10  -6   6        2.56        7.45      5.97 o
 -12  -5   6        2.74        2.04      6.31 o
 -11  -5   6        7.22       10.08      8.59 o
 -10  -5   6        0.21        3.03      6.32 o
  -9  -5   6       29.45       32.17      5.79 o
  -8  -5   6       40.55       56.92      6.28 o
  -7  -5   6      262.58      295.76     20.36 o
  -6  -5   6      103.65      101.12      6.03 o
  -5  -5   6        5.28       12.69      5.61 o
  -4  -5   6      223.12      340.00     12.49 o
  -3  -5   6       43.54       25.23      5.94 o
  -2  -5   6        1.08       -0.46      7.20 o
  -1  -5   6       89.94       57.35      6.44 o
   0  -5   6      381.04      396.05      6.00 o
   1  -5   6        3.27        8.67      4.71 o
   2  -5   6      128.12      110.04      4.91 o
   3  -5   6       84.89       70.26      4.81 o
   4  -5   6       67.77       45.16      4.28 o
   5  -5   6       21.95       11.17      6.41 o
   6  -5   6        5.28       17.15      4.45 o
   7  -5   6       47.22       48.38      4.76 o
   8  -5   6        8.71        8.01      5.35 o
   9  -5   6        5.28        5.01      4.88 o
  10  -5   6        1.35       -0.42      4.58 o
 -12  -4   6        3.38        5.45      6.12 o
 -11  -4   6       13.57       15.12      7.43 o
 -10  -4   6       19.06       22.91      6.35 o
  -9  -4   6        0.13        5.37      6.25 o
  -8  -4   6       26.81       28.48      6.82 o
  -7  -4   6       39.09       24.69      5.84 o
  -6  -4   6        4.02        4.29      5.70 o
  -5  -4   6      120.61       97.07      8.99 o
  -4  -4   6      148.84      195.40      6.03 o
  -3  -4   6      197.35      283.50      7.60 o
  -2  -4   6        3.62       11.10      5.79 o
  -1  -4   6      661.89      719.97      9.40 o
   0  -4   6     7041.23     6417.13     66.67 o
   1  -4   6    14770.94    14039.18    176.86 o
   2  -4   6     1000.65      789.71     16.98 o
   3  -4   6       37.71       20.19      4.95 o
   4  -4   6        8.26       32.54      5.18 o
   5  -4   6        0.19       12.83      5.23 o
   6  -4   6       31.78       54.90      8.90 o
   7  -4   6       21.70       23.87      5.29 o
   8  -4   6        0.86        6.12      9.32 o
   9  -4   6        0.04        1.14      5.09 o
  10  -4   6        0.91        2.56      4.93 o
  11  -4   6        0.62       12.59      5.49 o
 -12  -3   6        0.43        9.78      4.36 o
 -11  -3   6        4.40        2.77      5.19 o
 -10  -3   6       16.66        9.18      7.14 o
  -9  -3   6        6.91       11.41      6.94 o
  -8  -3   6       14.39       14.70      7.80 o
  -7  -3   6       80.48       77.97      7.06 o
  -6  -3   6      273.80      276.44     13.29 o
  -5  -3   6      428.43      388.32      7.21 o
  -4  -3   6        0.08        2.54      5.24 o
  -3  -3   6        4.44        9.58      5.54 o
  -2  -3   6       10.78       14.86      7.10 o
  -1  -3   6     1486.19     1248.23     23.65 o
   0  -3   6     1116.21      990.46     11.39 o
   1  -3   6      477.56      487.49      8.23 o
   2  -3   6     3467.58     3464.76     63.97 o
   3  -3   6      548.23      620.28     12.06 o
   4  -3   6        2.28        4.89      5.11 o
   5  -3   6      143.08       91.25      9.11 o
   6  -3   6       90.51      115.94      5.16 o
   7  -3   6        0.00        7.91      4.50 o
   8  -3   6        0.06        4.12      4.92 o
   9  -3   6       11.71       18.44      5.88 o
  10  -3   6       10.85        5.09      7.29 o
  11  -3   6        6.48        5.72     10.97 o
  12  -3   6        3.81        7.19      8.92 o
 -12  -2   6        1.11       -1.80      4.89 o
 -11  -2   6        6.07       12.19      4.38 o
 -10  -2   6        4.60        8.25      4.43 o
  -9  -2   6        0.33        4.07      4.96 o
  -8  -2   6        7.82        4.70      5.02 o
  -7  -2   6      175.70      161.26      5.78 o
  -6  -2   6        6.51        5.83      5.31 o
  -5  -2   6     2018.27     2168.31     47.58 o
  -4  -2   6      422.96      465.77     13.05 o
  -3  -2   6       16.45       19.03      6.51 o
  -2  -2   6      210.03      212.50      7.36 o
  -1  -2   6      152.03      129.69      6.30 o
   0  -2   6     1874.93     2044.18     12.32 o
   1  -2   6      670.12      739.82      8.37 o
   2  -2   6     1013.95     1013.83     10.90 o
   3  -2   6     1046.62     1117.75      8.40 o
   4  -2   6      407.79      267.92      6.85 o
   5  -2   6       94.68       67.15      4.70 o
   6  -2   6      212.11      234.03      6.35 o
   7  -2   6      149.68      129.18      6.30 o
   8  -2   6        6.50       13.40      5.22 o
   9  -2   6       17.90       27.18      4.76 o
  10  -2   6       13.82        8.23      4.88 o
  11  -2   6        3.89       -2.35      5.22 o
  12  -2   6       18.24       25.81      5.29 o
 -12  -1   6        0.00        1.65      4.86 o
 -11  -1   6        4.90        8.88      4.89 o
 -10  -1   6       14.21        9.18      4.00 o
  -9  -1   6        8.78       11.68      4.04 o
  -8  -1   6        0.49        7.69      4.55 o
  -7  -1   6       25.50       30.65      4.95 o
  -6  -1   6        6.27       14.64      4.87 o
  -5  -1   6       61.90       54.34      5.52 o
  -4  -1   6      209.41      204.50      6.37 o
  -3  -1   6        0.81       16.90      5.55 o
  -2  -1   6      275.48      292.63      7.28 o
  -1  -1   6     1264.33     1124.09     10.73 o
   0  -1   6       26.35       22.70      7.24 o
   1  -1   6     1208.60     1166.16     14.23 o
   2  -1   6      574.92      584.34      7.87 o
   3  -1   6      627.82      632.92      7.27 o
   4  -1   6      279.67      202.36      5.71 o
   5  -1   6      188.58      138.63      7.10 o
   6  -1   6      116.00      137.25      5.16 o
   7  -1   6       38.09       23.76      4.83 o
   8  -1   6        6.68        7.14      4.58 o
   9  -1   6       29.40       27.66      7.19 o
  10  -1   6       79.00       83.40      8.38 o
  11  -1   6       30.80       27.76      5.27 o
  12  -1   6        1.49        3.47      5.03 o
 -12   0   6        3.22        9.06      4.67 o
 -11   0   6        3.15        2.81      4.49 o
 -10   0   6        1.09        8.50      4.46 o
  -9   0   6      118.88      111.52      4.63 o
  -8   0   6        0.60        6.37      4.42 o
  -7   0   6       57.34       56.46      4.22 o
  -6   0   6        0.23        5.56      4.14 o
  -5   0   6     1205.82     1210.43     25.55 o
  -4   0   6        3.66        7.13      4.90 o
  -3   0   6       42.94       33.83      4.92 o
  -2   0   6      100.89      109.14      5.95 o
  -1   0   6       43.85       33.75      6.84 o
   0   0   6      363.67      388.39      8.95 o
   1   0   6       44.60       34.18      6.87 o
   2   0   6      478.92      427.06      9.40 o
   3   0   6      819.47      783.90     10.43 o
   4   0   6      303.46      255.71      7.95 o
   5   0   6     1685.35     1525.81     34.64 o
   6   0   6      278.34      273.70      8.53 o
   7   0   6       33.90       42.09      4.86 o
   8   0   6       20.24       16.32      4.81 o
   9   0   6        3.74        2.99      4.63 o
  10   0   6      902.69      909.01     43.90 o
  11   0   6        3.59        6.31      5.17 o
  12   0   6       14.19       15.98      5.22 o
  13   0   6        1.24        6.46      5.57 o
 -12   1   6        0.93        5.29      4.67 o
 -11   1   6       17.14       15.79      4.75 o
 -10   1   6        9.93        8.88      4.38 o
  -9   1   6        1.46        7.01      4.28 o
  -8   1   6       18.06       18.10      4.41 o
  -7   1   6        8.45       10.24      4.16 o
  -6   1   6        8.62       11.02      4.30 o
  -5   1   6      247.17      234.17      5.25 o
  -4   1   6       41.94       32.47      4.63 o
  -3   1   6      207.30      183.39      4.98 o
  -2   1   6      464.55      406.30      6.71 o
  -1   1   6       79.65       98.36      6.16 o
   0   1   6      105.94       90.61      8.05 o
   1   1   6      239.08      222.04     12.14 o
   2   1   6      197.57      203.15      9.91 o
   3   1   6      697.74      729.68     10.85 o
   4   1   6      274.39      275.73      7.80 o
   5   1   6      274.22      257.30      6.73 o
   6   1   6      313.03      304.03      8.53 o
   7   1   6        1.13        5.99      5.93 o
   8   1   6      110.65       87.67      6.54 o
   9   1   6       44.81       39.78      5.65 o
  10   1   6       23.94       24.52      5.31 o
  11   1   6      204.90      207.39     24.98 o
  12   1   6        1.48        3.48      5.20 o
  13   1   6        1.86        1.98      5.18 o
 -12   2   6        2.57        5.14      4.80 o
 -11   2   6        3.42        6.64      4.46 o
 -10   2   6        5.49        8.45      4.10 o
  -9   2   6       19.21       12.53      4.49 o
  -8   2   6        4.49       14.17      4.81 o
  -7   2   6       76.06       77.85      4.65 o
  -6   2   6      238.86      202.54      4.68 o
  -5   2   6       15.19       25.02      4.68 o
  -4   2   6       44.66       44.71      4.69 o
  -3   2   6        0.90        2.77      4.72 o
  -2   2   6      195.48      169.59      5.17 o
  -1   2   6      247.84      269.12      6.30 o
   0   2   6        2.45        1.85     10.57 o
   1   2   6      339.26      359.84     12.56 o
   2   2   6      183.67      170.41     15.73 o
   3   2   6      608.18      676.02     11.67 o
   4   2   6     1419.95     1377.02     20.66 o
   5   2   6      430.04      444.33     18.12 o
   6   2   6       33.65       25.37      6.82 o
   7   2   6        2.98        3.49      5.97 o
   8   2   6       93.49       80.92      6.00 o
   9   2   6       30.88       35.81      6.19 o
  10   2   6       23.59       28.65      5.84 o
  11   2   6        9.85       15.75      6.35 o
  12   2   6       27.13       29.00      5.27 o
  13   2   6        0.08        1.18      6.48 o
 -12   3   6        0.86        5.26      4.70 o
 -11   3   6        0.45        5.96      4.55 o
 -10   3   6       22.88       25.47      4.61 o
  -9   3   6       35.60       29.61      5.07 o
  -8   3   6        9.46       15.41      4.19 o
  -7   3   6        2.55       10.49      4.28 o
  -6   3   6       30.48       32.27      4.42 o
  -5   3   6        0.90        2.54      4.08 o
  -4   3   6       11.36       12.66      4.97 o
  -3   3   6      218.60      231.21      4.50 o
  -2   3   6        0.59        3.65      4.28 o
  -1   3   6        6.60       11.39      5.48 o
   0   3   6     2715.10     3025.70     14.83 o
   1   3   6        7.56       13.35      8.85 o
   2   3   6      217.86      208.29     12.75 o
   3   3   6      260.37      283.15     10.19 o
   4   3   6       20.16       33.29      7.38 o
   5   3   6      966.99      938.62     30.31 o
   6   3   6      682.61      716.57     34.66 o
   7   3   6      716.01      776.16     36.90 o
   8   3   6       34.01       40.81      5.91 o
   9   3   6        7.59        4.34      6.16 o
  10   3   6       12.35       16.41      6.22 o
  11   3   6       62.28       48.95     17.38 o
  12   3   6       27.92       28.23      6.48 o
  13   3   6        4.01       10.73      6.40 o
 -11   4   6       19.35       14.69      4.79 o
 -10   4   6        0.00        1.10      4.11 o
  -9   4   6       37.88       35.24      4.17 o
  -8   4   6      277.28      268.47      5.07 o
  -7   4   6       11.73       14.50      4.71 o
  -6   4   6       12.52       14.04      5.36 o
  -5   4   6        2.21        6.84      4.55 o
  -4   4   6      336.41      309.60      4.52 o
  -3   4   6      187.26      198.95      6.15 o
  -2   4   6      205.92      254.56      4.88 o
  -1   4   6     2768.03     3184.86     58.95 o
   0   4   6     9326.62     9565.61     49.38 o
   1   4   6     1569.49     1602.84     14.67 o
   2   4   6      233.09      252.24      7.66 o
   3   4   6      114.58      100.40      8.83 o
   4   4   6      661.26      592.73     19.18 o
   5   4   6      268.91      284.34      9.32 o
   6   4   6       19.84       29.46      6.06 o
   7   4   6      312.65      361.88     15.14 o
   8   4   6       53.82       48.34      6.13 o
   9   4   6        1.29        0.72      6.87 o
  10   4   6        2.04        1.27      5.28 o
  11   4   6       20.91       26.32      6.22 o
  12   4   6        4.35        2.18      7.14 o
  13   4   6        0.01        9.24      6.82 o
 -11   5   6        2.96        4.46      5.44 o
 -10   5   6        0.03        9.53      5.89 o
  -9   5   6       96.09       88.11      5.61 o
  -8   5   6      163.16      150.36      6.37 o
  -7   5   6      167.97      169.73      5.96 o
  -6   5   6        2.03       -1.40      5.01 o
  -5   5   6        0.77        1.95      4.31 o
  -4   5   6        0.00        4.90      3.67 o
  -3   5   6       14.63       22.66      3.80 o
  -2   5   6        0.03        1.32      3.88 o
  -1   5   6     2497.79     2690.49     31.96 o
   0   5   6     3068.35     3692.68     22.59 o
   1   5   6     7459.10     7964.40    120.42 o
   2   5   6      209.52      229.55      7.03 o
   3   5   6        0.62        3.82      7.89 o
   4   5   6      239.13      213.03      7.85 o
   5   5   6       22.31       13.45      5.65 o
   6   5   6      342.29      352.61     21.22 o
   7   5   6       36.76       38.98      6.13 o
   8   5   6        4.04       -4.46      5.19 o
   9   5   6       54.38       57.83      5.84 o
  10   5   6        9.83        7.44      5.94 o
  11   5   6        0.00        3.84      6.86 o
  12   5   6        9.66       13.64      6.05 o
  13   5   6        1.67        8.59      6.26 o
 -10   6   6        0.31        1.87      5.10 o
  -9   6   6        1.75        3.19      5.26 o
  -8   6   6       24.47       22.92      5.39 o
  -7   6   6       18.77       13.59      4.82 o
  -6   6   6     3212.06     3252.44     51.04 o
  -5   6   6      153.55      156.81      5.80 o
  -4   6   6      169.53      172.89      4.82 o
  -3   6   6        2.30        4.56      3.79 o
  -2   6   6       19.01       27.68      3.92 o
  -1   6   6      845.11      881.25      6.84 o
   0   6   6        1.33       -0.88      4.61 o
   1   6   6     2204.58     2360.14     18.40 o
   2   6   6       83.66       90.46      5.54 o
   3   6   6        4.65        8.33      4.90 o
   4   6   6      127.83      122.05      7.10 o
   5   6   6        0.56        2.66      5.68 o
   6   6   6        6.12        7.60      5.87 o
   7   6   6        0.25        5.51      6.40 o
   8   6   6        0.58        5.48      5.33 o
   9   6   6       43.03       42.76     10.04 o
  10   6   6       34.36       38.78      5.61 o
  11   6   6        0.16       -1.80      5.93 o
  12   6   6        2.08        1.36      6.51 o
  13   6   6        0.36        1.57      6.67 o
 -10   7   6        0.06       -6.53      7.36 o
  -9   7   6        1.33        6.95      7.66 o
  -8   7   6        8.43       17.72      6.21 o
  -7   7   6        8.36       13.74      7.66 o
  -6   7   6     1484.24     1463.51     48.00 o
  -5   7   6        0.00        8.14      4.58 o
  -4   7   6       58.84       58.34      4.08 o
  -3   7   6       55.83       60.54      4.07 o
  -2   7   6      117.36      129.96      4.27 o
  -1   7   6      135.25      152.77      5.00 o
   0   7   6      877.90      940.14      7.77 o
   1   7   6      182.35      196.96      4.84 o
   2   7   6       35.68       30.02      5.02 o
   3   7   6      110.54      105.18      5.15 o
   4   7   6      265.59      268.29      8.33 o
   5   7   6       35.94       30.13      6.73 o
   6   7   6      449.23      441.92     36.30 o
   7   7   6        1.35        4.10      5.14 o
   8   7   6        0.04        4.99      6.00 o
   9   7   6        8.13        3.64      6.25 o
  10   7   6        7.41        0.95      5.74 o
  11   7   6        7.76       14.26      5.97 o
  12   7   6        7.00       12.98      6.32 o
  13   7   6       11.89        5.05      6.31 o
  -9   8   6        0.93       -2.49      5.16 o
  -8   8   6        2.73        8.41      5.19 o
  -7   8   6       62.28       62.61      7.14 o
  -6   8   6      198.01      216.23      5.09 o
  -5   8   6       14.71       19.02      4.30 o
  -4   8   6      385.31      362.40     11.48 o
  -3   8   6        3.98        2.43      3.76 o
  -2   8   6       23.58       16.41      4.14 o
  -1   8   6        0.05        7.54      4.35 o
   0   8   6        9.01       19.25      4.78 o
   1   8   6        3.56        9.87      3.97 o
   2   8   6      119.29      124.37      5.46 o
   3   8   6       43.41       42.36      5.24 o
   4   8   6       17.09       16.38      5.44 o
   5   8   6       15.90       18.35      6.59 o
   6   8   6      183.58      168.90      7.29 o
   7   8   6       21.54       24.83     10.04 o
   8   8   6       55.44       45.40      6.22 o
   9   8   6      165.90      140.09     18.70 o
  10   8   6       67.02       58.06      5.93 o
  11   8   6       68.15       59.25     12.89 o
  12   8   6        1.79        5.93      5.88 o
  13   8   6        0.02        3.55      6.31 o
  -9   9   6        9.45       11.38      5.73 o
  -8   9   6       14.68       17.17      5.19 o
  -7   9   6        1.72        2.06      4.39 o
  -6   9   6       40.03       44.67      4.27 o
  -5   9   6       34.58       36.44      4.55 o
  -4   9   6       18.22       12.26      3.85 o
  -3   9   6       14.13       17.51      3.72 o
  -2   9   6      281.30      301.22      5.85 o
  -1   9   6        0.61       -2.08      3.97 o
   0   9   6      377.99      376.03      5.61 o
   1   9   6       46.72       50.56      4.44 o
   2   9   6       56.58       56.12      4.99 o
   3   9   6       53.53       54.64      4.86 o
   4   9   6      140.60      137.44      5.61 o
   5   9   6       64.08       56.88      5.23 o
   6   9   6       15.59       22.88      5.96 o
   7   9   6       13.55       23.76      6.68 o
   8   9   6        0.07       10.85      6.22 o
   9   9   6        1.21        4.52      5.60 o
  10   9   6       14.60       10.94      7.24 o
  11   9   6       58.73       54.18      7.04 o
  12   9   6        0.44        2.52      6.21 o
  13   9   6       10.15        4.03      7.60 o
  -8  10   6        0.02        1.25      5.57 o
  -7  10   6       15.36       11.20      4.74 o
  -6  10   6        1.91        4.34      4.29 o
  -5  10   6       38.05       39.25      4.53 o
  -4  10   6      306.00      286.96     11.09 o
  -3  10   6       93.62       82.86      3.75 o
  -2  10   6       31.58       34.86      3.59 o
  -1  10   6       17.72       13.20      4.02 o
   0  10   6      156.70      161.52     11.87 o
   1  10   6       91.24       96.48      4.32 o
   2  10   6      221.06      218.99      6.18 o
   3  10   6        4.04       -1.43      4.86 o
   4  10   6      117.93      131.74     10.24 o
   5  10   6        7.86        6.18      5.17 o
   6  10   6       70.19       62.43      4.97 o
   7  10   6       11.03       20.23      5.51 o
   8  10   6        6.75       10.72      6.37 o
   9  10   6       53.57       44.15      5.89 o
  10  10   6       10.42       18.19      6.12 o
  11  10   6        1.21        7.76      6.73 o
  12  10   6        1.49        7.96      6.21 o
  13  10   6        3.00        6.98      7.24 o
  -7  11   6        0.56       10.98      4.72 o
  -6  11   6        0.17        2.17      4.24 o
  -5  11   6        5.93       10.78      4.53 o
  -4  11   6        1.36        8.56      4.13 o
  -3  11   6       81.08       66.95      4.17 o
  -2  11   6        8.79       11.97      3.66 o
  -1  11   6        5.35        4.60      4.38 o
   0  11   6        7.30       13.93      6.06 o
   1  11   6        0.24        3.00      3.88 o
   2  11   6        3.44        5.31      5.20 o
   3  11   6       18.26       22.96      5.40 o
   4  11   6       51.79       54.82      5.33 o
   5  11   6       34.16       39.03      5.58 o
   6  11   6     1073.23     1093.74     68.64 o
   7  11   6       37.16       32.75      5.33 o
   8  11   6       39.64       34.07      7.15 o
   9  11   6        5.38       14.04      6.15 o
  10  11   6        9.32       13.91      6.12 o
  11  11   6       21.63       17.26      6.73 o
  12  11   6        0.01       -6.03      6.95 o
  -6  12   6        4.73        2.45      4.41 o
  -5  12   6        0.55        2.81      4.45 o
  -4  12   6       21.33       22.89      4.04 o
  -3  12   6        2.09        4.56      3.81 o
  -2  12   6        6.16        9.30      3.76 o
  -1  12   6       43.34       45.69      4.61 o
   0  12   6        5.61        9.74      5.28 o
   1  12   6       56.35       64.43      4.18 o
   2  12   6       41.98       37.69      4.91 o
   3  12   6        5.52       10.89      5.32 o
   4  12   6       23.95       16.10      5.23 o
   5  12   6      645.27      657.47     38.43 o
   6  12   6      380.21      362.82     20.46 o
   7  12   6       43.10       40.36      6.50 o
   8  12   6       43.33       38.52      5.78 o
   9  12   6        0.19       -0.72      6.51 o
  10  12   6       35.78       34.22      8.52 o
  11  12   6       15.74       14.40      7.53 o
  12  12   6        2.48        8.83      6.63 o
  -5  13   6        4.29        7.15      4.52 o
  -4  13   6        9.68       13.27      4.61 o
  -3  13   6        0.62       -3.30      3.88 o
  -2  13   6       79.71       77.92      5.13 o
  -1  13   6       66.95       57.18      5.80 o
   0  13   6       57.16       47.17      4.72 o
   1  13   6       62.33       53.49      4.45 o
   2  13   6       47.18       45.54      5.09 o
   3  13   6      109.75      106.77      5.69 o
   4  13   6       18.12       19.32      5.09 o
   5  13   6       48.23       52.05      4.93 o
   6  13   6       15.31       17.76      4.96 o
   7  13   6       22.97       31.23      8.73 o
   8  13   6       66.47       67.28     10.81 o
   9  13   6       30.44       41.15      5.62 o
  10  13   6       49.06       37.81      6.69 o
  11  13   6        1.07        1.68      6.35 o
  -4  14   6        0.45        8.01      5.00 o
  -3  14   6        4.36        5.08      3.97 o
  -2  14   6        1.10       -0.40      4.08 o
  -1  14   6       40.52       34.72      4.91 o
   0  14   6       66.36       64.54      4.61 o
   1  14   6      100.17      100.39      5.20 o
   2  14   6        3.75        5.68      6.63 o
   3  14   6        8.10       12.84      5.13 o
   4  14   6       64.03       63.13      5.75 o
   5  14   6       49.46       57.65      6.47 o
   6  14   6        2.09        8.65      4.85 o
   7  14   6        6.44        6.87      4.88 o
   8  14   6       28.56       24.93      5.37 o
   9  14   6        3.95        1.59      5.40 o
  10  14   6        2.60        6.13      5.79 o
  11  14   6        3.27        3.18      5.76 o
  -3  15   6        0.24        5.38      4.49 o
  -2  15   6        2.96        1.23      4.22 o
  -1  15   6        7.85       10.27      3.97 o
   0  15   6        7.67        9.91      4.66 o
   1  15   6        3.31       12.61      5.75 o
   2  15   6        3.72       15.58      5.20 o
   3  15   6        8.32        1.94      5.39 o
   4  15   6        1.01        6.92      5.37 o
   5  15   6        0.07        5.21      5.20 o
   6  15   6       10.87       16.51      5.52 o
   7  15   6        6.51        7.78      5.48 o
   8  15   6       21.60       25.98      5.21 o
   9  15   6        4.75       10.47      5.14 o
  10  15   6        0.16        5.42      5.75 o
  -1  16   6       11.87        8.99      4.40 o
   0  16   6        0.78        8.81      5.04 o
   1  16   6        0.20        8.97      6.49 o
   2  16   6        0.07        6.82      5.63 o
   3  16   6        0.55        5.98      5.77 o
   4  16   6        0.59        2.15      5.16 o
   5  16   6        1.69        8.64      5.47 o
   6  16   6       16.25       31.99      9.19 o
   7  16   6        1.19        8.46      6.15 o
   8  16   6       14.91       11.93      5.81 o
   2  17   6        0.48        4.20      5.74 o
   3  17   6        1.92       -0.98      6.14 o
   4  17   6        1.11       -0.45      6.22 o
   5  17   6        1.61        3.31      5.70 o
  -4 -14   7        2.32       11.16      7.14 o
  -3 -14   7        0.44       -0.20      6.49 o
  -2 -14   7        0.84        5.42      5.24 o
  -7 -13   7        0.19        9.89      6.49 o
  -6 -13   7        1.32        8.92      6.54 o
  -5 -13   7        0.15       -0.65      6.35 o
  -4 -13   7        1.15        4.56      6.92 o
  -3 -13   7        1.59        6.23      6.31 o
  -2 -13   7        0.83        6.34      6.26 o
  -1 -13   7        0.14        6.61      5.42 o
   0 -13   7        0.18        0.01      5.15 o
   1 -13   7        0.78        2.14      4.99 o
   2 -13   7        0.00        2.62      4.77 o
  -8 -12   7        2.95        1.51      6.82 o
  -7 -12   7        0.87       -1.45      6.17 o
  -6 -12   7        2.24       -1.13      6.17 o
  -5 -12   7        2.74       -3.63      6.07 o
  -4 -12   7        3.12        0.46      5.98 o
  -3 -12   7        0.07       11.28      6.07 o
  -2 -12   7        0.66       -6.72      5.93 o
  -1 -12   7        2.87        3.62      5.60 o
   0 -12   7        0.58        6.74      5.24 o
   1 -12   7        4.18       14.44      4.83 o
   2 -12   7       18.49       14.51      5.85 o
   3 -12   7        1.27        0.25      4.80 o
  -9 -11   7        4.72        5.34      6.04 o
  -8 -11   7        8.89        7.29      5.93 o
  -7 -11   7        6.48       11.73      5.86 o
  -6 -11   7        0.01       17.97      8.19 o
  -5 -11   7        0.23        3.14      6.48 o
  -4 -11   7       11.30       14.18      7.07 o
  -3 -11   7        4.76       -0.27      5.93 o
  -2 -11   7        1.88        2.79      8.26 o
  -1 -11   7        0.83       -0.33      5.92 o
   0 -11   7        0.64        5.49      4.74 o
   1 -11   7        0.02        1.06      4.65 o
   2 -11   7       30.07       22.95      5.28 o
   3 -11   7       10.21        9.27      5.11 o
   4 -11   7        0.02       -2.34      4.93 o
   5 -11   7        0.04        5.68      4.79 o
 -10 -10   7       10.03        6.09      6.28 o
  -9 -10   7        1.03        2.19      5.76 o
  -8 -10   7        1.04        2.42      6.12 o
  -7 -10   7       45.15       43.76      6.39 o
  -6 -10   7       50.69       53.91      5.88 o
  -5 -10   7        8.81        4.99      6.29 o
  -4 -10   7        0.47        0.82      5.65 o
  -3 -10   7        4.69       11.96      6.22 o
  -2 -10   7       32.55       34.34      6.38 o
  -1 -10   7       10.20       13.23      5.39 o
   0 -10   7        0.31        3.69      4.29 o
   1 -10   7        1.20       -0.98      4.29 o
   2 -10   7        3.47       12.35      5.58 o
   3 -10   7        9.79        9.49      4.67 o
   4 -10   7        3.52        1.69      4.29 o
   5 -10   7        9.16       11.88      4.66 o
   6 -10   7        0.14        3.73     10.15 o
 -11  -9   7        2.10       -5.66      7.30 o
 -10  -9   7        9.80        7.97      6.21 o
  -9  -9   7       61.04       49.45      5.85 o
  -8  -9   7      151.61      142.45      5.98 o
  -7  -9   7        0.19        6.79      5.90 o
  -6  -9   7        0.25       14.86      9.39 o
  -5  -9   7        1.67       10.90      5.79 o
  -4  -9   7       38.01       34.51      7.73 o
  -3  -9   7        4.74       13.18      6.35 o
  -2  -9   7       27.15       25.25      5.79 o
  -1  -9   7        5.00        5.04      6.29 o
   0  -9   7        1.49        8.74      4.70 o
   1  -9   7        8.92       15.15      4.28 o
   2  -9   7        1.08        2.22      4.54 o
   3  -9   7        4.74       11.87      4.67 o
   4  -9   7       17.16       19.50      4.64 o
   5  -9   7       12.83        9.44      4.51 o
   6  -9   7        1.05        0.53      5.67 o
   7  -9   7        0.28        5.73      5.34 o
 -11  -8   7        3.98        3.40      6.44 o
 -10  -8   7       15.62       21.80      7.52 o
  -9  -8   7       18.36       27.25      6.21 o
  -8  -8   7      270.86      289.34     46.13 o
  -7  -8   7      511.51      629.07     23.22 o
  -6  -8   7        3.75       10.85      5.69 o
  -5  -8   7       81.74       54.10      9.98 o
  -4  -8   7        2.26       10.64      6.63 o
  -3  -8   7       29.96       24.18      5.60 o
  -2  -8   7       68.20       58.19      5.70 o
  -1  -8   7       30.34       35.30      6.28 o
   0  -8   7        0.00        1.19      4.35 o
   1  -8   7        8.82       12.46      4.67 o
   2  -8   7        0.65        5.09      4.24 o
   3  -8   7        3.09        5.63      4.47 o
   4  -8   7        1.74        7.27      4.45 o
   5  -8   7       11.81        8.14      4.28 o
   6  -8   7        5.13        8.16      5.24 o
   7  -8   7        6.56       12.76      5.36 o
   8  -8   7        2.38       14.43      5.59 o
 -12  -7   7        0.19        7.06     13.94 o
 -11  -7   7        2.90        6.74      6.12 o
 -10  -7   7       22.86       23.55      7.66 o
  -9  -7   7        0.33       -6.54      6.03 o
  -8  -7   7       49.45       47.43      7.38 o
  -7  -7   7       11.87       30.24      5.74 o
  -6  -7   7      144.41      180.06     12.61 o
  -5  -7   7      224.06      160.57     15.27 o
  -4  -7   7       60.98       80.48      6.48 o
  -3  -7   7        5.15        7.57      6.16 o
  -2  -7   7       58.94       60.53      6.15 o
  -1  -7   7       98.07      100.59      5.93 o
   0  -7   7        7.65        9.55      4.77 o
   1  -7   7       19.42       28.25      4.55 o
   2  -7   7       26.09       30.18      4.38 o
   3  -7   7       19.62       23.86      4.33 o
   4  -7   7        5.40        6.36      4.37 o
   5  -7   7        0.67        2.23      4.70 o
   6  -7   7       54.51       45.70      5.20 o
   7  -7   7        5.22       11.34      4.87 o
   8  -7   7        8.06       14.32      5.68 o
   9  -7   7        2.30        5.12      5.39 o
 -12  -6   7        9.50        3.31      5.81 o
 -11  -6   7        4.26        6.02      8.33 o
 -10  -6   7        0.56       -3.44      6.17 o
  -9  -6   7        0.38        1.08      5.93 o
  -8  -6   7       17.44       25.54      5.74 o
  -7  -6   7      267.35      255.47     20.69 o
  -6  -6   7       68.89       89.70      6.35 o
  -5  -6   7      339.95      241.07     23.27 o
  -4  -6   7       71.85       90.80      8.19 o
  -3  -6   7        4.56        9.52      8.85 o
  -2  -6   7       27.16       32.73      5.70 o
  -1  -6   7      251.53      241.05      6.88 o
   0  -6   7      277.11      231.42      5.26 o
   1  -6   7       74.11       63.88      4.60 o
   2  -6   7       18.22        9.76      4.42 o
   3  -6   7       47.56       36.44      5.54 o
   4  -6   7       35.62       44.95      4.31 o
   5  -6   7       93.56       92.00      4.87 o
   6  -6   7       24.85       18.30      4.76 o
   7  -6   7        4.50        5.44      5.01 o
   8  -6   7        1.34        5.15      4.98 o
   9  -6   7        2.90       17.92      5.47 o
  10  -6   7        0.00       -1.40      5.60 o
 -12  -5   7       21.77       20.16      6.12 o
 -11  -5   7        5.24        3.69      5.43 o
 -10  -5   7        0.05       -1.89      6.57 o
  -9  -5   7        3.36        7.26      5.60 o
  -8  -5   7        0.36        6.27      5.93 o
  -7  -5   7       44.71       38.73      8.19 o
  -6  -5   7       86.59      101.25      5.92 o
  -5  -5   7      169.69      116.20      6.78 o
  -4  -5   7       95.85       63.71      5.65 o
  -3  -5   7      114.81      137.20      6.41 o
  -2  -5   7        7.06       10.19      5.47 o
  -1  -5   7      253.56      217.63      6.54 o
   0  -5   7        0.32        1.43      4.54 o
   1  -5   7      207.51      178.50      5.08 o
   2  -5   7        8.71       18.28      4.40 o
   3  -5   7      224.53      275.21      6.39 o
   4  -5   7        1.87        8.33      5.46 o
   5  -5   7       22.27       19.71      5.60 o
   6  -5   7       31.45       32.20      5.51 o
   7  -5   7        0.86        3.76      4.60 o
   8  -5   7       30.41       41.69      5.41 o
   9  -5   7        7.66        6.69      4.92 o
  10  -5   7        6.81        7.43      4.46 o
 -12  -4   7        5.98        3.91      5.92 o
 -11  -4   7        0.24        2.85      5.23 o
 -10  -4   7        3.18        4.25      5.17 o
  -9  -4   7        1.27        2.55      4.98 o
  -8  -4   7       12.57        9.52      5.27 o
  -7  -4   7       12.99       17.45      5.07 o
  -6  -4   7       47.12       39.22      5.24 o
  -5  -4   7       11.32       24.51      5.49 o
  -4  -4   7       53.80       36.00      6.22 o
  -3  -4   7        3.76        5.99      5.47 o
  -2  -4   7      386.18      367.89      7.38 o
  -1  -4   7      100.27      139.55      5.67 o
   0  -4   7        0.19        9.73      5.32 o
   1  -4   7      140.65      192.08      6.94 o
   2  -4   7      432.21      503.04      9.71 o
   3  -4   7        5.31       17.44      5.51 o
   4  -4   7       48.78       58.82      5.97 o
   5  -4   7        8.04        3.17      5.08 o
   6  -4   7        5.30        4.42      4.45 o
   7  -4   7        6.46        3.07      5.09 o
   8  -4   7       40.52       52.85      5.39 o
   9  -4   7        9.26       20.80      5.17 o
  10  -4   7       16.56       22.57      5.54 o
  11  -4   7        4.44       13.29      5.65 o
 -12  -3   7        3.14        3.08      4.65 o
 -11  -3   7        1.31       -1.40      4.46 o
 -10  -3   7        5.15       -4.42      5.33 o
  -9  -3   7       39.10       43.66      5.49 o
  -8  -3   7        0.08        7.78      5.22 o
  -7  -3   7       86.54       92.82      5.20 o
  -6  -3   7       13.06       15.31      5.82 o
  -5  -3   7        6.90        9.97      5.05 o
  -4  -3   7      217.24      200.18      7.00 o
  -3  -3   7       11.23       17.21      6.68 o
  -2  -3   7        9.90       18.98      5.90 o
  -1  -3   7       37.15       25.88      5.37 o
   0  -3   7      527.58      419.52      6.67 o
   1  -3   7      840.80      860.92     11.41 o
   2  -3   7       31.40       13.35     10.44 o
   3  -3   7      419.82      292.17      9.11 o
   4  -3   7      544.39      578.08      8.27 o
   5  -3   7       51.86       38.84      4.42 o
   6  -3   7        0.09        4.15      4.78 o
   7  -3   7        1.06        9.34      5.01 o
   8  -3   7       66.27       90.83      5.07 o
   9  -3   7        0.80        4.27      4.73 o
  10  -3   7       26.92       31.19      5.31 o
  11  -3   7        0.17        4.68      5.40 o
 -12  -2   7        4.10       10.07      4.87 o
 -11  -2   7        6.77        7.74      4.97 o
 -10  -2   7       35.84       34.69      4.42 o
  -9  -2   7       11.24       10.22      5.03 o
  -8  -2   7       42.49       46.27      5.23 o
  -7  -2   7       14.55       18.36      4.98 o
  -6  -2   7       21.17       19.91      5.17 o
  -5  -2   7      158.90      170.22      7.19 o
  -4  -2   7       56.68       69.20      6.22 o
  -3  -2   7     1069.61     1093.48     36.32 o
  -2  -2   7        0.67        2.06      5.78 o
  -1  -2   7      401.43      446.95      7.64 o
   0  -2   7      114.62      159.93      6.56 o
   1  -2   7      101.82      124.84      6.21 o
   2  -2   7     1347.18     1167.06     11.19 o
   3  -2   7     1906.68     1602.04     23.38 o
   4  -2   7      354.46      439.81      6.26 o
   5  -2   7        0.81       10.07      5.29 o
   6  -2   7        3.05        0.86      6.40 o
   7  -2   7        0.17        7.38      4.44 o
   8  -2   7      122.19      138.39      6.07 o
   9  -2   7        0.42       -5.88      5.61 o
  10  -2   7       38.98       45.51      9.78 o
  11  -2   7       18.20       16.21      6.12 o
  12  -2   7        0.64        6.01      6.35 o
 -12  -1   7        1.12        4.49      5.16 o
 -11  -1   7       12.72       13.05      5.59 o
 -10  -1   7       42.57       32.56      4.57 o
  -9  -1   7       94.39       84.39      5.74 o
  -8  -1   7       75.66       69.50      4.42 o
  -7  -1   7        8.66       14.21      4.44 o
  -6  -1   7       11.58       12.20      4.50 o
  -5  -1   7       32.74       34.04      6.10 o
  -4  -1   7      258.99      245.36      5.99 o
  -3  -1   7      170.66      212.69      6.06 o
  -2  -1   7      297.92      296.45      9.78 o
  -1  -1   7       12.91        2.61      5.96 o
   0  -1   7      148.66      112.31      6.38 o
   1  -1   7        9.83        6.19      5.36 o
   2  -1   7       23.97       29.04      5.29 o
   3  -1   7      543.94      422.90      6.66 o
   4  -1   7        3.32       -1.81      4.32 o
   5  -1   7       46.56       58.24      5.70 o
   6  -1   7      149.36      137.64      6.54 o
   7  -1   7      160.37      158.18      4.93 o
   8  -1   7      321.46      354.46      9.61 o
   9  -1   7       99.20       87.08      5.82 o
  10  -1   7        0.61        4.92      5.01 o
  11  -1   7       20.50       16.20      5.72 o
  12  -1   7       24.94       23.03      5.29 o
 -12   0   7        0.24        6.36      4.72 o
 -11   0   7        0.12        6.39      4.61 o
 -10   0   7        9.71       13.77      4.48 o
  -9   0   7       28.95       24.70      4.30 o
  -8   0   7      374.57      347.75      9.43 o
  -7   0   7       13.40       18.82      4.62 o
  -6   0   7       44.12       46.84      4.63 o
  -5   0   7       19.15       21.65      4.43 o
  -4   0   7       12.52       20.24      5.04 o
  -3   0   7      213.97      143.51      5.90 o
  -2   0   7      305.34      314.86      6.43 o
  -1   0   7      229.21      248.17      7.88 o
   0   0   7       91.44      111.59      6.60 o
   1   0   7      216.38      266.28      8.06 o
   2   0   7      962.39      878.13      9.27 o
   3   0   7       15.57       40.11      5.34 o
   4   0   7        0.15        5.49      4.50 o
   5   0   7      495.30      549.40      9.85 o
   6   0   7       60.82       49.30      4.86 o
   7   0   7      160.57      152.12      4.98 o
   8   0   7      123.20      140.97      5.58 o
   9   0   7       71.57       66.12      4.93 o
  10   0   7      226.84      232.07     13.28 o
  11   0   7       11.76        9.64      5.89 o
  12   0   7        3.67        7.02      5.14 o
 -12   1   7        2.36        3.78      4.86 o
 -11   1   7        0.62        4.45      4.51 o
 -10   1   7        7.13       15.65      4.58 o
  -9   1   7       93.29       92.53      4.25 o
  -8   1   7      107.23       92.39      4.37 o
  -7   1   7        0.63        1.69      4.20 o
  -6   1   7       17.52       19.24      4.79 o
  -5   1   7       23.36       27.60      4.86 o
  -4   1   7        9.27       19.97      5.00 o
  -3   1   7        9.87       15.96      4.49 o
  -2   1   7      112.54      130.29      5.59 o
  -1   1   7      205.90      223.37      7.84 o
   0   1   7       17.55       12.44      6.91 o
   1   1   7      459.33      500.74     13.45 o
   2   1   7      434.07      430.06     11.22 o
   3   1   7      935.86     1005.28     12.21 o
   4   1   7       47.03       54.51      6.82 o
   5   1   7      138.34      145.04      7.93 o
   6   1   7      246.75      260.88     15.27 o
   7   1   7        0.95        4.18      5.42 o
   8   1   7      114.01      104.06      9.58 o
   9   1   7       21.59       22.98      4.65 o
  10   1   7        2.77       13.60      5.01 o
  11   1   7      107.11      115.70      8.83 o
  12   1   7       60.51       53.91      5.53 o
  13   1   7        2.06       14.57      6.38 o
 -12   2   7        0.09        9.98      5.25 o
 -11   2   7        1.80        3.05      4.62 o
 -10   2   7        5.82        3.93      4.71 o
  -9   2   7        5.33        7.83      4.28 o
  -8   2   7        4.67        7.78      4.12 o
  -7   2   7       16.19       17.08      4.42 o
  -6   2   7       82.31       85.58      4.63 o
  -5   2   7        0.00        2.09      4.77 o
  -4   2   7       41.94       36.86      5.30 o
  -3   2   7      293.41      323.62      5.97 o
  -2   2   7        0.13       -0.67      5.06 o
  -1   2   7      226.06      218.06      5.78 o
   0   2   7      150.82      148.58     11.10 o
   1   2   7       20.14       18.63      8.33 o
   2   2   7      105.72      104.58     11.44 o
   3   2   7      742.10      724.90     12.40 o
   4   2   7      302.43      349.47      8.65 o
   5   2   7     3845.00     3957.19     91.07 o
   6   2   7        0.62        3.58      5.94 o
   7   2   7       46.88       54.43      5.98 o
   8   2   7        9.62       15.72      6.13 o
   9   2   7        0.74       -0.05      5.37 o
  10   2   7       71.21       79.10      7.00 o
  11   2   7        2.64        0.86      5.98 o
  12   2   7        5.44       12.90      4.98 o
  13   2   7        0.31        2.10      5.56 o
 -11   3   7        2.02        4.02      4.57 o
 -10   3   7        0.02        2.27      4.86 o
  -9   3   7        5.08       13.43      4.35 o
  -8   3   7        7.34       14.73      4.50 o
  -7   3   7        0.83        3.25      4.89 o
  -6   3   7        3.00        9.85      4.53 o
  -5   3   7      118.26      121.74      5.67 o
  -4   3   7       75.11       78.99      5.57 o
  -3   3   7       23.31       16.90      4.16 o
  -2   3   7       10.79       17.87      4.39 o
  -1   3   7      126.88      122.75      5.94 o
   0   3   7      133.87      134.69     11.50 o
   1   3   7      142.35      131.79      9.39 o
   2   3   7      145.04      162.65     16.79 o
   3   3   7      470.15      449.99     12.16 o
   4   3   7       93.57      101.68      8.01 o
   5   3   7      151.28      126.20      7.38 o
   6   3   7      660.40      708.83     32.60 o
   7   3   7      251.56      247.74     14.08 o
   8   3   7       10.11        8.19      5.42 o
   9   3   7       22.43       24.80      5.74 o
  10   3   7        0.40        0.70      5.84 o
  11   3   7        7.75        3.48      5.88 o
  12   3   7        4.51        5.68      6.07 o
  13   3   7        0.00        3.36      6.89 o
 -11   4   7        1.59        3.74      4.94 o
 -10   4   7        4.23        8.96      4.28 o
  -9   4   7       10.43       12.03      4.22 o
  -8   4   7       75.07       73.60      5.58 o
  -7   4   7        1.59        2.94      5.02 o
  -6   4   7      127.12      115.75      7.55 o
  -5   4   7        0.71        4.06      4.77 o
  -4   4   7       45.14       46.41      4.28 o
  -3   4   7       33.92       38.80      4.20 o
  -2   4   7      790.34      772.05      6.40 o
  -1   4   7     3406.78     3474.09     20.79 o
   0   4   7      547.17      598.98      8.59 o
   1   4   7      566.88      620.78     12.04 o
   2   4   7      118.98      145.07      7.77 o
   3   4   7      771.07      783.22     14.27 o
   4   4   7      113.60      129.25      8.74 o
   5   4   7       11.74        9.83      7.04 o
   6   4   7       23.61       27.84      6.68 o
   7   4   7      220.29      217.88     22.27 o
   8   4   7        0.59       -9.58     10.24 o
   9   4   7        8.29       13.77      6.19 o
  10   4   7       13.83       20.99      6.48 o
  11   4   7        0.60       -1.06      7.86 o
  12   4   7        0.85        6.12      5.78 o
  13   4   7        3.90        6.21      6.35 o
 -11   5   7        7.89       17.43      5.74 o
 -10   5   7        0.37       -1.63      5.06 o
  -9   5   7       19.59       20.03      5.30 o
  -8   5   7       81.13       78.23      5.58 o
  -7   5   7        2.76        8.39      5.30 o
  -6   5   7       32.97       37.43      5.35 o
  -5   5   7       14.98       14.46      5.46 o
  -4   5   7      160.27      152.39      4.29 o
  -3   5   7       34.58       36.28      3.90 o
  -2   5   7      157.24      172.01      4.55 o
  -1   5   7       89.68      102.56      5.31 o
   0   5   7        0.01       -0.44      4.94 o
   1   5   7      655.46      687.98      9.52 o
   2   5   7       73.89       78.70      6.74 o
   3   5   7       17.40       26.99      8.27 o
   4   5   7      341.42      320.94      9.67 o
   5   5   7       71.13       83.63      7.85 o
   6   5   7       60.85       66.45      6.96 o
   7   5   7       32.06       28.24      6.71 o
   8   5   7        0.17        3.93      6.68 o
   9   5   7        1.12        0.15      5.65 o
  10   5   7        1.04        6.12      6.34 o
  11   5   7        0.19        0.73      5.75 o
  12   5   7        0.07        3.82      6.87 o
  13   5   7        6.30       12.00      6.31 o
 -10   6   7       12.53       14.18      6.18 o
  -9   6   7        0.34        0.41      5.03 o
  -8   6   7       42.75       41.21      5.35 o
  -7   6   7       84.96       77.91      5.78 o
  -6   6   7      452.08      462.25     18.68 o
  -5   6   7      158.95      167.89      5.34 o
  -4   6   7       50.87       52.43      5.16 o
  -3   6   7        0.00        4.18      4.20 o
  -2   6   7       78.35       83.29      4.08 o
  -1   6   7      784.10      797.46      6.61 o
   0   6   7       31.70       31.84      4.97 o
   1   6   7      238.07      266.78     12.96 o
   2   6   7      101.69      110.66      6.06 o
   3   6   7      839.82      819.74     15.86 o
   4   6   7       54.22       45.80      7.36 o
   5   6   7       24.71       16.71      6.96 o
   6   6   7       27.04       32.62      7.15 o
   7   6   7        6.03        7.85      5.91 o
   8   6   7        3.34        8.86      6.67 o
   9   6   7       32.82       47.83      8.79 o
  10   6   7       21.40       20.72      6.67 o
  11   6   7        1.34        7.27      6.60 o
  12   6   7        1.34        0.10      6.17 o
  13   6   7        0.00       -2.25      7.57 o
 -10   7   7        1.00        8.26      6.73 o
  -9   7   7        0.02        6.85      6.98 o
  -8   7   7        6.54       11.54     11.70 o
  -7   7   7        2.51        9.47      7.27 o
  -6   7   7      346.67      357.74     11.37 o
  -5   7   7      222.14      230.94      7.15 o
  -4   7   7        3.65        6.64      3.82 o
  -3   7   7      104.96      108.90      4.12 o
  -2   7   7      185.61      166.83      4.84 o
  -1   7   7      223.40      221.91      5.32 o
   0   7   7        2.69        3.47      4.55 o
   1   7   7      301.55      286.33      9.70 o
   2   7   7      309.34      327.08      6.98 o
   3   7   7        2.43        5.57      6.02 o
   4   7   7       48.14       53.63      5.35 o
   5   7   7        0.50        4.49      6.77 o
   6   7   7        5.73       14.30      6.95 o
   7   7   7        2.19        3.28      6.77 o
   8   7   7       73.31       77.74      6.22 o
   9   7   7       20.64       14.63      6.87 o
  10   7   7        0.39        8.19      6.40 o
  11   7   7       10.04       10.48      6.63 o
  12   7   7        0.09       -0.47      6.12 o
  13   7   7        1.37        2.27      6.40 o
  -9   8   7       16.93       29.14      5.82 o
  -8   8   7        7.23        6.72      5.03 o
  -7   8   7        2.15        3.04      6.20 o
  -6   8   7        0.32        8.22      4.30 o
  -5   8   7       41.63       47.44      4.57 o
  -4   8   7        0.69        1.85      3.96 o
  -3   8   7       11.83       12.08      3.87 o
  -2   8   7        0.00       -0.85      3.65 o
  -1   8   7        7.90        5.32      4.49 o
   0   8   7        4.52        8.96      4.39 o
   1   8   7        3.57        8.04      5.42 o
   2   8   7       93.93      103.15      5.41 o
   3   8   7       17.00       17.03      5.29 o
   4   8   7      439.98      413.94     10.79 o
   5   8   7      120.22      118.95      7.62 o
   6   8   7       96.15       90.74      6.51 o
   7   8   7       10.28       10.36      6.10 o
   8   8   7       46.03       39.59      6.86 o
   9   8   7        0.08        8.65      5.93 o
  10   8   7       90.88      101.17      7.00 o
  11   8   7       38.32       31.71      5.98 o
  12   8   7        6.31        9.85      6.17 o
  13   8   7        1.13        2.54      7.71 o
  -8   9   7        1.01        0.84      5.13 o
  -7   9   7        0.79        4.57      4.93 o
  -6   9   7        0.65        2.40      4.94 o
  -5   9   7      154.38      145.80      4.48 o
  -4   9   7       24.73       29.64      4.07 o
  -3   9   7       86.89       81.56      5.10 o
  -2   9   7      697.71      672.48     16.43 o
  -1   9   7       80.27       67.32      4.71 o
   0   9   7        7.07        6.66      4.32 o
   1   9   7       23.02       28.96      4.35 o
   2   9   7       97.98       85.85      5.52 o
   3   9   7        0.62        1.90      5.19 o
   4   9   7      183.52      191.03      5.79 o
   5   9   7       21.32       19.06      5.14 o
   6   9   7       10.54        7.86      6.15 o
   7   9   7        3.37        5.68      6.63 o
   8   9   7       47.96       38.45      6.44 o
   9   9   7        3.15       -0.12      9.65 o
  10   9   7       59.54       61.10     13.94 o
  11   9   7      155.03      133.89     31.85 o
  12   9   7        3.22        4.05      6.82 o
  13   9   7        2.69       10.37      6.54 o
  -8  10   7        2.67        5.18      5.64 o
  -7  10   7        1.85        8.88      4.57 o
  -6  10   7        0.04        5.93      4.86 o
  -5  10   7        0.03        3.09      4.18 o
  -4  10   7       26.96       22.58      3.84 o
  -3  10   7       30.51       27.76      3.67 o
  -2  10   7       67.70       70.77      3.75 o
  -1  10   7        6.07        6.37      3.91 o
   0  10   7        3.66        5.88      4.02 o
   1  10   7       15.50       18.88      4.26 o
   2  10   7      311.28      294.10      5.87 o
   3  10   7      200.31      207.23      5.83 o
   4  10   7     8706.93     8634.40    169.39 o
   5  10   7      335.80      346.86      6.15 o
   6  10   7      106.74      115.76      7.16 o
   7  10   7       32.36       34.45     10.37 o
   8  10   7      162.55      152.89     24.72 o
   9  10   7        0.05        6.71      5.47 o
  10  10   7        4.13        5.86      5.84 o
  11  10   7       29.86       32.03      6.75 o
  12  10   7        2.15        0.28      7.80 o
  13  10   7        3.42       -4.96      8.13 o
  -7  11   7        3.46        7.05      4.53 o
  -6  11   7        0.51        2.39      4.41 o
  -5  11   7        2.03       -3.78      4.87 o
  -4  11   7        0.00        2.33      3.93 o
  -3  11   7      100.21       94.56      4.51 o
  -2  11   7       88.01       89.50      4.20 o
  -1  11   7       37.39       36.22      4.39 o
   0  11   7       22.33       22.49      4.28 o
   1  11   7        8.50       10.57      4.22 o
   2  11   7        6.50        9.60      4.92 o
   3  11   7      144.00      141.09      5.63 o
   4  11   7       71.08       88.84      6.35 o
   5  11   7     1127.38     1152.95     38.80 o
   6  11   7      549.53      552.65     22.17 o
   7  11   7        3.98        3.31      5.76 o
   8  11   7      100.52       87.15     15.66 o
   9  11   7       79.25       73.48     11.30 o
  10  11   7        0.43        8.97     10.37 o
  11  11   7        4.77       12.82      7.57 o
  12  11   7        1.15       11.34      6.89 o
  -6  12   7        4.13        4.66      4.75 o
  -5  12   7        0.65        1.58      4.79 o
  -4  12   7        3.26        8.65      4.01 o
  -3  12   7        0.49        6.28      3.83 o
  -2  12   7      108.09       92.06      4.00 o
  -1  12   7      127.42      110.81      4.39 o
   0  12   7        6.02        8.09      4.11 o
   1  12   7       84.96       78.20      5.18 o
   2  12   7       67.16       57.38      5.13 o
   3  12   7      159.18      158.46      6.89 o
   4  12   7      171.75      167.26      5.91 o
   5  12   7       30.01       33.15      5.31 o
   6  12   7      337.39      327.94     21.94 o
   7  12   7       20.64       26.91      5.36 o
   8  12   7      203.37      206.79     15.22 o
   9  12   7       37.34       25.62      6.17 o
  10  12   7       10.14        8.52      6.69 o
  11  12   7        1.92        4.67      7.71 o
  12  12   7        0.16        0.88      6.54 o
  -5  13   7        2.40        7.04      4.82 o
  -4  13   7        0.43        2.53      4.07 o
  -3  13   7        1.31        4.23      3.86 o
  -2  13   7        9.26       11.89      4.03 o
  -1  13   7       13.22       11.28      4.62 o
   0  13   7       23.15       19.81      4.26 o
   1  13   7       89.79       67.82      5.94 o
   2  13   7       58.45       43.48      5.13 o
   3  13   7       57.02       64.99      5.24 o
   4  13   7      231.65      234.46      5.98 o
   5  13   7       98.27       98.75      5.61 o
   6  13   7       10.08       10.38      5.15 o
   7  13   7        0.97       11.69      5.81 o
   8  13   7       92.86       93.07      8.31 o
   9  13   7        2.13        6.50      5.33 o
  10  13   7        4.40       11.90      5.75 o
  11  13   7        0.07        6.98      7.02 o
  -4  14   7        0.04        7.55      4.97 o
  -3  14   7        1.24        3.66      3.98 o
  -2  14   7        9.83       10.27      4.02 o
  -1  14   7        3.10       11.14      4.47 o
   0  14   7        0.21        2.87      4.72 o
   1  14   7        0.02        1.00      6.49 o
   2  14   7       19.15       18.16      5.19 o
   3  14   7       11.12       12.66      4.75 o
   4  14   7       15.01       19.85      5.50 o
   5  14   7       18.56       16.76      5.24 o
   6  14   7       17.98       21.62      5.63 o
   7  14   7        0.00        2.64      5.22 o
   8  14   7       12.73       14.54      8.60 o
   9  14   7        5.75       12.49      6.28 o
  10  14   7        8.67        7.88      5.95 o
  -2  15   7        3.07       -0.03      4.23 o
  -1  15   7        2.52        9.88      4.12 o
   0  15   7        9.60       10.88      4.79 o
   1  15   7        2.61       14.18     11.70 o
   2  15   7        9.23        5.00      5.08 o
   3  15   7        2.90        7.25      5.02 o
   4  15   7        0.06        6.06      5.26 o
   5  15   7        7.04        8.63      5.27 o
   6  15   7       45.05       56.92      5.33 o
   7  15   7        0.33       -5.53      5.96 o
   8  15   7        0.09        3.35      5.24 o
   9  15   7        0.98       11.21      6.12 o
   0  16   7        0.22        4.36      4.88 o
   1  16   7        0.01        3.12      5.34 o
   2  16   7        0.97       10.89      5.61 o
   3  16   7        6.54       13.37      5.44 o
   4  16   7        3.84       11.48      5.77 o
   5  16   7        0.51        1.24      5.89 o
   6  16   7        1.34        7.23      5.59 o
   7  16   7        0.01        1.99      6.08 o
   8  16   7        8.74        6.21      6.20 o
   3  17   7        3.45        1.81      5.81 o
   4  17   7        4.32       -0.19      6.11 o
   5  17   7        0.90        6.39      6.10 o
  -6 -13   8        0.65       -1.68      6.68 o
  -5 -13   8        0.05        7.48      6.49 o
  -4 -13   8        1.09        4.69      7.73 o
  -3 -13   8        2.52        8.51      6.95 o
  -2 -13   8        3.16        8.42      5.53 o
  -1 -13   8        0.03        0.10      6.02 o
   0 -13   8       13.26       14.15      5.68 o
  -7 -12   8        0.72        3.17      7.11 o
  -6 -12   8        5.67       13.02      6.31 o
  -5 -12   8        2.03        9.18      6.17 o
  -4 -12   8        0.39        8.30      6.73 o
  -3 -12   8       35.28       29.74      6.12 o
  -2 -12   8       19.68       16.88      5.01 o
  -1 -12   8        4.15        5.93      5.72 o
   0 -12   8       11.23       13.55      7.86 o
   1 -12   8       10.61       18.17      5.11 o
   2 -12   8        0.09        3.72      4.81 o
   3 -12   8        0.94        0.80      5.09 o
  -9 -11   8       29.84       33.61      6.87 o
  -8 -11   8       10.02        5.62      6.54 o
  -7 -11   8        0.18       -2.17      6.83 o
  -6 -11   8        0.62        5.98      6.17 o
  -5 -11   8       26.84       33.67      7.14 o
  -4 -11   8       18.15        9.17      6.74 o
  -3 -11   8        1.88        3.72      6.67 o
  -2 -11   8        2.88       10.80      8.59 o
  -1 -11   8       10.72       11.25      5.44 o
   0 -11   8        3.39       11.00      5.08 o
   1 -11   8        3.03       10.75      4.84 o
   2 -11   8        1.55        0.95      5.64 o
   3 -11   8        0.14        3.19      4.62 o
   4 -11   8        6.00       12.59      5.23 o
  -9 -10   8       16.91       17.33      6.02 o
  -8 -10   8       38.15       47.32      7.14 o
  -7 -10   8        0.67        6.34      6.07 o
  -6 -10   8        6.35        1.19      5.98 o
  -5 -10   8       17.60       21.26      6.35 o
  -4 -10   8       11.55       17.74      5.70 o
  -3 -10   8       79.24      103.08     14.01 o
  -2 -10   8        0.59        7.59      5.88 o
  -1 -10   8       17.54       19.97      5.43 o
   0 -10   8        0.05        5.16      4.37 o
   1 -10   8        9.70        8.19      4.32 o
   2 -10   8        3.49        6.61      5.46 o
   3 -10   8        0.07        4.44      6.14 o
   4 -10   8        3.06        8.05      4.87 o
   5 -10   8        1.13        1.03      5.64 o
 -10  -9   8       13.39       17.59      6.50 o
  -9  -9   8       34.60       29.29      6.08 o
  -8  -9   8       48.77       49.58      6.50 o
  -7  -9   8       24.14        9.09      6.12 o
  -6  -9   8        5.29        7.14     11.23 o
  -5  -9   8       11.24       15.39      5.65 o
  -4  -9   8        0.01        5.68      5.61 o
  -3  -9   8       33.64       55.18      5.84 o
  -2  -9   8       42.92       28.03      5.79 o
  -1  -9   8       14.86       20.90      4.98 o
   0  -9   8       16.08       16.33      4.61 o
   1  -9   8        0.12        1.85      4.75 o
   2  -9   8        5.70        5.50      5.56 o
   3  -9   8        0.02        7.36      4.55 o
   4  -9   8        0.27        4.77      4.48 o
   5  -9   8        0.03       -1.03      6.94 o
   6  -9   8        1.20        8.09      5.45 o
   7  -9   8        0.13        6.73      6.10 o
 -11  -8   8        2.53        1.64      5.88 o
 -10  -8   8        2.42        7.72      5.90 o
  -9  -8   8      119.31      101.97      5.95 o
  -8  -8   8       37.40       50.92      5.75 o
  -7  -8   8      113.84       67.58     19.10 o
  -6  -8   8        7.89       20.41      6.35 o
  -5  -8   8       61.98       52.11      5.74 o
  -4  -8   8        6.65       17.89      7.93 o
  -3  -8   8       40.57       60.63      5.70 o
  -2  -8   8       11.38        0.33      5.61 o
  -1  -8   8       44.96       55.41      5.52 o
   0  -8   8      108.04      102.74      4.72 o
   1  -8   8       14.22        8.44      4.41 o
   2  -8   8       25.54       34.49      4.59 o
   3  -8   8        1.02        0.84      4.24 o
   4  -8   8       14.00       16.19      5.13 o
   5  -8   8        1.90        4.48      5.56 o
   6  -8   8        6.74        2.17      5.24 o
   7  -8   8       10.05        2.03      5.47 o
   8  -8   8        1.76        3.54      6.25 o
 -11  -7   8        4.45       10.06      5.81 o
 -10  -7   8        3.78       17.48      5.54 o
  -9  -7   8       50.09       50.21      5.74 o
  -8  -7   8       60.90       51.36      5.59 o
  -7  -7   8      178.58      132.99      6.20 o
  -6  -7   8       12.72        4.56      6.00 o
  -5  -7   8       82.99      102.54     10.57 o
  -4  -7   8       26.93       33.03      8.92 o
  -3  -7   8        0.16        2.51      5.61 o
  -2  -7   8       22.55       38.89      6.19 o
  -1  -7   8       98.86      109.40      5.54 o
   0  -7   8        0.41        2.81      4.85 o
   1  -7   8       31.14       24.71      4.54 o
   2  -7   8        1.27       -2.91      4.68 o
   3  -7   8        0.88        4.81      4.34 o
   4  -7   8        7.70       14.96      4.34 o
   5  -7   8       10.17       18.38      4.89 o
   6  -7   8        1.36       -1.62      4.90 o
   7  -7   8        3.77       13.76      5.77 o
   8  -7   8        1.82        3.06      7.45 o
 -11  -6   8       10.39       25.71      5.70 o
 -10  -6   8        0.00        4.84      6.93 o
  -9  -6   8        2.14        4.73      5.22 o
  -8  -6   8        8.43       14.78      5.48 o
  -7  -6   8        4.00        3.90      5.15 o
  -6  -6   8       13.58        4.88      7.00 o
  -5  -6   8      112.97      129.86      6.60 o
  -4  -6   8       98.62      100.39      6.54 o
  -3  -6   8       28.55       52.79      6.06 o
  -2  -6   8        2.30       13.37      6.59 o
  -1  -6   8       24.49       29.50      4.68 o
   0  -6   8        0.22        1.35      4.31 o
   1  -6   8      212.61      194.52      5.11 o
   2  -6   8      115.17      116.55      9.82 o
   3  -6   8      180.77      182.83      5.16 o
   4  -6   8        0.47        3.56      4.72 o
   5  -6   8        9.99       -2.22      4.65 o
   6  -6   8       23.85       37.87      4.96 o
   7  -6   8       23.65       34.67      5.46 o
   8  -6   8        8.62        9.76      5.27 o
   9  -6   8        0.47       -0.83      5.21 o
 -11  -5   8        0.25        3.87      5.78 o
 -10  -5   8        0.38        7.82      5.62 o
  -9  -5   8       35.09       40.97      5.46 o
  -8  -5   8        5.33        6.90      5.18 o
  -7  -5   8       34.65       21.10      5.48 o
  -6  -5   8       81.05       60.10      5.91 o
  -5  -5   8      215.79      241.06     13.22 o
  -4  -5   8       33.68       45.22      5.81 o
  -3  -5   8       17.79       11.52      5.62 o
  -2  -5   8        3.31       12.73      5.78 o
  -1  -5   8        6.06        8.82      4.66 o
   0  -5   8      257.42      284.40      6.01 o
   1  -5   8       11.21       16.07      4.71 o
   2  -5   8       22.18       33.60      4.55 o
   3  -5   8      113.57      115.07      5.09 o
   4  -5   8       23.77       17.82      6.16 o
   5  -5   8        3.69       16.92      5.42 o
   6  -5   8       22.79       36.76      6.25 o
   7  -5   8        3.07        3.10      5.51 o
   8  -5   8       28.19       26.19      5.02 o
   9  -5   8        4.26        3.95      5.14 o
  10  -5   8        1.52        3.67      4.96 o
 -12  -4   8        3.16        3.13      4.83 o
 -11  -4   8        0.04        7.30      6.27 o
 -10  -4   8        0.00        3.16      5.39 o
  -9  -4   8        0.26        2.15      4.91 o
  -8  -4   8        2.06        0.05      6.22 o
  -7  -4   8        0.64        4.62      5.39 o
  -6  -4   8        0.48        0.43      6.02 o
  -5  -4   8       43.44       42.56      5.76 o
  -4  -4   8       67.59       58.05      6.34 o
  -3  -4   8      105.62       94.78      6.32 o
  -2  -4   8      123.31      132.48      6.03 o
  -1  -4   8        0.03        5.03      5.61 o
   0  -4   8       60.19       60.25      5.44 o
   1  -4   8       88.14       94.23      5.06 o
   2  -4   8      957.11     1006.75     27.39 o
   3  -4   8      135.97      161.01      6.47 o
   4  -4   8        3.58        8.90      6.13 o
   5  -4   8        8.04       15.39      4.89 o
   6  -4   8       10.07       23.34      5.13 o
   7  -4   8       42.45       25.54      4.58 o
   8  -4   8        2.50       -0.57      4.73 o
   9  -4   8        0.53        3.81      5.13 o
  10  -4   8        2.25        9.51      5.51 o
 -12  -3   8        1.00        4.32      4.79 o
 -11  -3   8        0.18       -2.40      4.84 o
 -10  -3   8       21.18       20.81      5.99 o
  -9  -3   8       28.36       15.42      5.38 o
  -8  -3   8        0.32        0.69      4.81 o
  -7  -3   8        0.35        5.81      5.36 o
  -6  -3   8       10.81       12.75      5.08 o
  -5  -3   8      338.21      355.94      9.14 o
  -4  -3   8      714.22      768.10     19.16 o
  -3  -3   8      222.05      286.93     10.91 o
  -2  -3   8      105.14      143.27      6.62 o
  -1  -3   8       17.61        5.94      5.09 o
   0  -3   8      194.08      168.70      5.92 o
   1  -3   8       14.35       15.37      8.00 o
   2  -3   8       26.96       15.73      9.52 o
   3  -3   8       45.86       40.44      6.87 o
   4  -3   8       37.80       45.20      4.40 o
   5  -3   8        6.17       10.20      4.77 o
   6  -3   8        3.97       19.86      4.90 o
   7  -3   8       41.60       24.08      5.74 o
   8  -3   8       53.91       72.82      4.93 o
   9  -3   8        0.25        5.73      5.05 o
  10  -3   8       12.31       12.29      5.63 o
  11  -3   8        2.53        4.01      5.21 o
 -12  -2   8        3.64       11.55      5.02 o
 -11  -2   8        0.00        5.61      5.03 o
 -10  -2   8       10.43        5.78      4.42 o
  -9  -2   8       39.66       40.45      4.93 o
  -8  -2   8        0.56        3.99      4.29 o
  -7  -2   8        1.00        4.34      4.93 o
  -6  -2   8       38.82       43.72      5.22 o
  -5  -2   8       17.48       25.78      4.93 o
  -4  -2   8      301.64      291.07      7.89 o
  -3  -2   8     1575.96     1689.36     28.54 o
  -2  -2   8      282.78      395.90      7.42 o
  -1  -2   8        2.58        3.80      5.40 o
   0  -2   8       37.33       27.99      5.81 o
   1  -2   8      588.28      596.27     22.75 o
   2  -2   8       19.28       12.51      5.94 o
   3  -2   8       26.02       36.65      5.68 o
   4  -2   8      362.99      360.67      6.25 o
   5  -2   8       12.88       20.11      4.98 o
   6  -2   8       74.82       96.79      5.34 o
   7  -2   8      193.48      162.88      5.90 o
   8  -2   8       36.02       42.42      4.64 o
   9  -2   8       13.03       13.10      5.44 o
  10  -2   8       21.72       19.17      5.62 o
  11  -2   8        0.01       -3.90      5.16 o
 -12  -1   8        1.68        5.99      4.80 o
 -11  -1   8        3.74        3.96      4.61 o
 -10  -1   8      169.33      150.39     11.30 o
  -9  -1   8       73.66       75.44      5.23 o
  -8  -1   8       72.58       72.08      4.53 o
  -7  -1   8        1.52        4.85      4.77 o
  -6  -1   8       36.45       47.67      4.73 o
  -5  -1   8      120.28      119.24      5.30 o
  -4  -1   8       59.98       76.01      4.89 o
  -3  -1   8      185.38      202.92      6.13 o
  -2  -1   8       59.35      102.64      6.00 o
  -1  -1   8        7.37        0.33      6.05 o
   0  -1   8       70.91       62.54      6.26 o
   1  -1   8      185.87      199.81      7.71 o
   2  -1   8      394.79      378.58      6.63 o
   3  -1   8       37.83       39.75      5.47 o
   4  -1   8      197.68      180.25      5.97 o
   5  -1   8        0.11        3.23      5.62 o
   6  -1   8       42.43       44.88      5.06 o
   7  -1   8      255.15      229.54      6.72 o
   8  -1   8      162.78      177.10      7.01 o
   9  -1   8       16.75       19.41      6.36 o
  10  -1   8      110.41      106.55      7.90 o
  11  -1   8       31.60       40.37      7.47 o
  12  -1   8       37.40       26.52      6.63 o
 -12   0   8        1.06       -0.13      4.84 o
 -11   0   8        0.46        6.83      4.34 o
 -10   0   8        0.20       -5.84      4.62 o
  -9   0   8       27.22       27.19      4.81 o
  -8   0   8        0.73        1.38      4.55 o
  -7   0   8       15.90       16.19      4.22 o
  -6   0   8       11.80       13.87      4.67 o
  -5   0   8        3.63        8.85      5.01 o
  -4   0   8       57.18       74.71      5.40 o
  -3   0   8       79.04       90.70      6.15 o
  -2   0   8       24.62       20.02      5.46 o
  -1   0   8       12.95        5.71      6.41 o
   0   0   8      265.35      257.57      7.69 o
   1   0   8      530.77      543.30      9.38 o
   2   0   8        1.63        6.96      5.37 o
   3   0   8       12.87       25.39      5.26 o
   4   0   8       23.13       21.19      5.33 o
   5   0   8      125.71      129.42      5.13 o
   6   0   8       47.63       49.92      5.94 o
   7   0   8       12.65        8.70      6.75 o
   8   0   8       12.68       18.68      4.75 o
   9   0   8       11.30       12.03      4.95 o
  10   0   8       24.65       28.36      5.20 o
  11   0   8        0.59        2.72      5.31 o
  12   0   8        7.40        1.78      7.18 o
 -11   1   8        0.64        1.27      4.81 o
 -10   1   8        2.55        6.35      4.58 o
  -9   1   8       35.19       33.42      4.62 o
  -8   1   8        4.86        9.46      4.88 o
  -7   1   8       63.59       56.00      4.55 o
  -6   1   8      108.00      113.95      5.27 o
  -5   1   8       23.61       29.35      4.36 o
  -4   1   8      359.70      292.56      6.78 o
  -3   1   8      112.96      105.57      5.26 o
  -2   1   8       76.87       65.31      5.19 o
  -1   1   8        7.18        5.96      6.89 o
   0   1   8      188.22      193.65      7.68 o
   1   1   8        6.06        7.70      9.47 o
   2   1   8      156.15      149.04      9.16 o
   3   1   8       55.40       64.65      7.05 o
   4   1   8      382.64      349.71     18.84 o
   5   1   8      318.71      350.34     11.63 o
   6   1   8       43.10       55.44      7.01 o
   7   1   8       21.48       25.10      6.16 o
   8   1   8       44.58       38.66      6.22 o
   9   1   8       41.61       40.43      4.77 o
  10   1   8        0.25       -2.93      4.80 o
  11   1   8        4.55       -0.11      5.58 o
  12   1   8       43.15       50.35      6.39 o
 -11   2   8        6.48        5.02      4.88 o
 -10   2   8        0.69       12.86      4.27 o
  -9   2   8       22.97       26.46      5.85 o
  -8   2   8      117.07      119.28      5.69 o
  -7   2   8        7.70        9.22      4.58 o
  -6   2   8        7.03        6.29      4.83 o
  -5   2   8      121.65      116.89      5.59 o
  -4   2   8        6.61        5.37      5.19 o
  -3   2   8       40.00       44.98      4.75 o
  -2   2   8       63.56       67.31      5.43 o
  -1   2   8       10.59        9.36      6.25 o
   0   2   8       90.73       87.93      9.25 o
   1   2   8       28.49       32.64      9.78 o
   2   2   8      416.43      413.21     14.63 o
   3   2   8       32.78       65.27      8.95 o
   4   2   8       96.62       91.26      7.98 o
   5   2   8       59.08       51.55      7.15 o
   6   2   8      229.33      256.11      8.08 o
   7   2   8        1.09       10.56      5.47 o
   8   2   8       55.35       67.47      8.79 o
   9   2   8        2.72        7.14      6.29 o
  10   2   8       12.87       13.90      7.00 o
  11   2   8        3.70        7.79      5.56 o
  12   2   8       21.61       28.74      5.47 o
  13   2   8        4.52        4.86      6.48 o
 -11   3   8       13.70       14.09      5.06 o
 -10   3   8        0.00       -0.27      4.56 o
  -9   3   8       21.95       21.21      5.29 o
  -8   3   8       19.28       25.00      5.12 o
  -7   3   8       30.76       38.30      5.39 o
  -6   3   8        0.43        2.22      4.62 o
  -5   3   8      206.71      198.64      6.50 o
  -4   3   8        0.00       -2.76      4.68 o
  -3   3   8      665.54      620.14      6.49 o
  -2   3   8       98.85       97.25      4.94 o
  -1   3   8      542.33      570.47      6.47 o
   0   3   8      783.88      813.32     14.69 o
   1   3   8      281.28      274.47     10.31 o
   3   3   8      165.32      136.41     15.33 o
   4   3   8       62.30       83.13      8.50 o
   5   3   8       32.68       32.38      7.01 o
   6   3   8      110.92      108.62      7.62 o
   7   3   8       14.04       18.17      6.82 o
   8   3   8        2.47        3.76      6.77 o
   9   3   8        6.09       15.55      6.19 o
  10   3   8        5.04       10.27     10.97 o
  11   3   8        0.13        1.98      5.98 o
  12   3   8        5.73        9.41      7.52 o
  13   3   8        7.29       10.51      5.68 o
 -11   4   8        0.84        8.21      5.73 o
 -10   4   8        0.99        5.36      5.48 o
  -9   4   8       24.49       27.40      5.30 o
  -8   4   8       42.23       53.33      5.09 o
  -7   4   8       98.27       93.92      5.73 o
  -6   4   8      348.36      350.47     11.53 o
  -5   4   8       41.69       41.90      5.47 o
  -4   4   8      183.43      174.33      4.82 o
  -3   4   8        1.58        2.52      4.50 o
  -2   4   8      219.30      202.49      4.78 o
  -1   4   8      284.46      285.88      6.37 o
   0   4   8      200.51      222.35      9.91 o
   1   4   8     2933.98     3004.95     20.31 o
   2   4   8      898.15      949.33     14.16 o
   3   4   8      213.98      224.82     12.14 o
   4   4   8       12.02       20.45      8.58 o
   5   4   8        5.48        0.44      7.33 o
   6   4   8       29.81       33.21      7.15 o
   7   4   8       54.34       63.57      7.15 o
   8   4   8        1.57        3.24      6.77 o
   9   4   8       17.90       19.91      6.38 o
  10   4   8        3.61        3.22      5.93 o
  11   4   8        0.04        0.54      5.97 o
  12   4   8        1.44        5.03      6.70 o
  13   4   8        3.47        7.44      6.67 o
 -10   5   8       10.92       15.60      5.73 o
  -9   5   8      132.03      126.89      6.06 o
  -8   5   8       40.29       48.05     11.20 o
  -7   5   8       47.65       57.26      6.78 o
  -6   5   8      558.09      574.41     19.58 o
  -5   5   8     1523.42     1501.16     26.90 o
  -4   5   8        0.90       -1.58      4.16 o
  -3   5   8      209.28      215.97      4.63 o
  -2   5   8       46.77       48.27      4.51 o
  -1   5   8       53.20       55.97      5.02 o
   0   5   8       27.75       34.99      5.34 o
   1   5   8      188.72      203.83     10.84 o
   2   5   8      330.06      349.97      9.78 o
   3   5   8       23.99       29.52     10.37 o
   4   5   8        9.61       10.23      8.08 o
   5   5   8        0.30       10.79      7.35 o
   6   5   8      183.40      183.40      7.80 o
   7   5   8       66.67       63.98      6.29 o
   8   5   8        3.68        0.12      6.13 o
   9   5   8       21.41       24.01      6.22 o
  10   5   8        0.74        2.11      6.77 o
  11   5   8        1.27       -5.12      6.17 o
  12   5   8        2.36        2.16      6.12 o
  13   5   8        0.15        4.75      6.40 o
 -10   6   8        3.98        7.25      6.10 o
  -9   6   8        0.00       -5.40      5.27 o
  -8   6   8       65.80       68.68      5.48 o
  -7   6   8        5.90       12.50      5.40 o
  -6   6   8       37.23       43.33      5.54 o
  -5   6   8      148.40      150.02      4.95 o
  -4   6   8     7467.77     7282.17     89.62 o
  -3   6   8      381.63      341.55      5.13 o
  -2   6   8      216.47      222.42      4.72 o
  -1   6   8        5.39        3.91      4.62 o
   0   6   8        5.18        4.46      4.68 o
   1   6   8      385.94      402.42      7.70 o
   2   6   8      441.19      470.10     18.74 o
   3   6   8        7.03        6.00      5.83 o
   4   6   8       23.41       25.45      8.03 o
   5   6   8        9.48        9.20      7.41 o
   6   6   8       34.82       44.58      7.15 o
   7   6   8        0.63        1.16      6.96 o
   8   6   8        2.86       10.71      7.86 o
   9   6   8        5.81        9.26      6.25 o
  10   6   8        0.11       -2.18      6.91 o
  11   6   8       11.63       10.77      6.07 o
  12   6   8        3.90       -5.70      6.17 o
  13   6   8        5.02        5.81      7.85 o
  -9   7   8        6.00        3.58      7.84 o
  -8   7   8        0.00       -3.41      6.73 o
  -7   7   8        5.10        9.83      6.07 o
  -6   7   8        6.04       12.73      5.93 o
  -5   7   8        4.52        6.97      4.39 o
  -4   7   8      212.55      236.89      4.79 o
  -3   7   8      254.50      227.06      4.83 o
  -2   7   8       73.69       73.77      4.14 o
  -1   7   8        3.93        4.46      4.69 o
   0   7   8        7.02        8.45      4.65 o
   1   7   8      353.73      342.45      6.99 o
   2   7   8       73.14       78.62      5.76 o
   3   7   8        6.45       10.78      5.47 o
   4   7   8       34.12       36.97      5.41 o
   5   7   8       49.48       45.51      7.00 o
   6   7   8       23.84       20.62      6.82 o
   7   7   8       59.56       71.81      7.29 o
   8   7   8       19.53       14.07      6.11 o
   9   7   8      249.63      206.47     21.41 o
  10   7   8       57.78       44.75     10.44 o
  11   7   8       13.44       11.74      7.29 o
  12   7   8        7.40       16.17      6.35 o
  13   7   8       23.53       25.70      6.77 o
  -9   8   8        3.64        7.44      6.24 o
  -8   8   8        8.03        4.79      5.44 o
  -7   8   8        0.04       -3.53      4.91 o
  -6   8   8        5.69        6.47      4.30 o
  -5   8   8      324.59      319.30     13.51 o
  -4   8   8      169.45      164.33      4.46 o
  -3   8   8       99.96      101.48      4.25 o
  -2   8   8        9.70       17.03      3.93 o
  -1   8   8        0.54       -0.57      4.67 o
   0   8   8        0.78       -1.93      4.60 o
   1   8   8       67.83       69.19      5.84 o
   2   8   8      331.19      289.24      7.17 o
   3   8   8       37.89       38.48      5.31 o
   4   8   8       12.50       12.33      5.30 o
   5   8   8       31.97       41.32      6.10 o
   6   8   8       22.44       23.91      7.67 o
   7   8   8       99.16       87.99     14.08 o
   8   8   8       17.11       19.91      6.54 o
   9   8   8      207.06      186.81     25.25 o
  10   8   8       22.24       26.01      6.50 o
  11   8   8        5.09        9.10      6.03 o
  12   8   8        1.98        8.38      7.40 o
  13   8   8       15.27       14.58      7.17 o
  -8   9   8        6.56       14.22      5.29 o
  -7   9   8       13.57       13.70      5.39 o
  -6   9   8        3.10        9.66      4.39 o
  -5   9   8       38.18       47.17      4.34 o
  -4   9   8        4.50        2.49      3.80 o
  -3   9   8       50.27       52.46      3.78 o
  -2   9   8       43.51       41.24      3.87 o
  -1   9   8        2.61        8.97      4.35 o
   0   9   8        0.24        1.77      4.54 o
   1   9   8      147.44      125.35      9.85 o
   2   9   8      194.63      218.29      8.11 o
   3   9   8       54.29       61.24      5.82 o
   4   9   8       41.76       49.71      5.67 o
   5   9   8       49.55       51.43      5.48 o
   6   9   8      522.24      508.28     33.92 o
   7   9   8       16.00       22.87      7.01 o
   8   9   8       23.29       32.08      6.77 o
   9   9   8       11.30        8.27      8.06 o
  10   9   8        1.89        5.73      7.00 o
  11   9   8       26.56       24.53      6.83 o
  12   9   8        0.01        8.32      7.01 o
  13   9   8        0.49        9.95      7.33 o
  -7  10   8        1.00        3.28      6.04 o
  -6  10   8        1.96        6.23      4.52 o
  -5  10   8        0.79        7.44      4.34 o
  -4  10   8        9.00        8.53      3.79 o
  -3  10   8       82.74       80.31      4.24 o
  -2  10   8       52.78       46.22      3.95 o
  -1  10   8        8.53        8.03      4.20 o
   0  10   8        0.07       -3.34      4.27 o
   1  10   8      205.26      182.92      6.83 o
   2  10   8      124.35      134.38      5.62 o
   3  10   8      310.08      286.16      6.11 o
   4  10   8      697.00      668.05     27.54 o
   5  10   8      321.49      309.59     15.27 o
   6  10   8     1131.43     1101.04     61.24 o
   7  10   8       52.02       49.96      5.98 o
   8  10   8       18.43       14.87      7.01 o
   9  10   8        2.03        6.90      7.10 o
  10  10   8       25.42       36.42      9.12 o
  11  10   8       15.18       17.19      6.73 o
  12  10   8        1.34       -1.42      6.54 o
  -7  11   8        2.41       -0.70      4.88 o
  -6  11   8        0.11        1.90      4.69 o
  -5  11   8        1.14        4.97      4.48 o
  -4  11   8        0.88        6.86      3.84 o
  -3  11   8        0.28       -2.47      4.11 o
  -2  11   8       16.73       13.48      3.93 o
  -1  11   8       20.62       24.21      5.63 o
   0  11   8        0.81        3.02      4.24 o
   1  11   8        3.91       14.65      6.21 o
   2  11   8      118.14      117.07      5.63 o
   3  11   8      507.03      498.31     17.21 o
   4  11   8       72.28       67.76      5.46 o
   5  11   8       17.27       20.50      5.67 o
   6  11   8       23.60       25.03      5.44 o
   7  11   8       16.88       22.71      5.46 o
   8  11   8       27.27       35.23      7.93 o
   9  11   8        3.00       10.25      7.15 o
  10  11   8        0.89        3.57      6.63 o
  11  11   8        2.59        7.92     12.03 o
  12  11   8        2.46        0.45      7.36 o
  -6  12   8        3.55        5.02      4.99 o
  -5  12   8        8.23       15.99      5.28 o
  -4  12   8        0.00        3.67      4.05 o
  -3  12   8       20.89       26.82      3.83 o
  -2  12   8       13.10       19.47      3.93 o
  -1  12   8       17.24       20.16      4.77 o
   0  12   8       23.08       26.64      4.28 o
   1  12   8        3.79        3.86      6.38 o
   2  12   8       18.56       17.03      5.10 o
   3  12   8        9.64       11.92      4.91 o
   4  12   8       16.10       22.82      5.16 o
   5  12   8       61.15       64.88      6.17 o
   6  12   8       52.11       43.95      5.12 o
   7  12   8       49.97       48.32      5.43 o
   8  12   8        9.11       10.39      5.38 o
   9  12   8       41.72       47.47      4.98 o
  10  12   8        0.66        4.10      5.98 o
  11  12   8        0.01        4.71      6.98 o
  -5  13   8        4.50        4.25      4.77 o
  -4  13   8        1.66        4.97      4.03 o
  -3  13   8        0.64        2.64      3.85 o
  -2  13   8        0.03        6.03      4.17 o
  -1  13   8        2.07        5.61      4.49 o
   0  13   8        1.48        8.88      4.21 o
   1  13   8        1.61        2.94      5.97 o
   2  13   8       65.71       58.03      6.17 o
   3  13   8       30.46       37.30      5.48 o
   4  13   8        2.25        7.78      4.83 o
   5  13   8       98.27       91.42      5.68 o
   6  13   8        2.37        0.75      5.50 o
   7  13   8        0.32        1.26      5.02 o
   8  13   8        5.78       13.10      5.52 o
   9  13   8        1.99        4.44      5.08 o
  10  13   8        1.12        2.46      5.11 o
  11  13   8        9.79       14.22      7.21 o
  -3  14   8        0.50        4.30      4.28 o
  -2  14   8        0.01        1.74      4.19 o
  -1  14   8        0.93        8.23      4.65 o
   0  14   8        0.00        1.04      4.41 o
   1  14   8        2.06        3.70      5.14 o
   2  14   8       14.29       14.62      5.16 o
   3  14   8       62.53       48.76      5.33 o
   4  14   8        3.29        4.18      5.50 o
   5  14   8        0.01        4.57      6.78 o
   6  14   8        1.25        0.33      5.19 o
   7  14   8        7.51        7.83      5.29 o
   8  14   8        2.41        2.90      5.39 o
   9  14   8        0.18        4.04      5.35 o
  10  14   8        2.31        2.06      5.34 o
  -2  15   8        5.80        8.41      4.72 o
  -1  15   8        1.62        4.74      4.80 o
   0  15   8        1.15        2.65      4.66 o
   1  15   8        0.08       -2.20      5.45 o
   2  15   8        9.75        3.11      5.77 o
   3  15   8        1.99        8.10      5.70 o
   4  15   8        0.03       -6.06      5.21 o
   5  15   8        1.61        4.40      5.77 o
   6  15   8       29.11       35.66      5.53 o
   7  15   8       11.74       12.12      5.51 o
   8  15   8       34.16       35.20      6.12 o
   9  15   8        7.30        8.76      5.72 o
   0  16   8        0.91        8.45      6.10 o
   1  16   8        6.93       18.46      6.24 o
   2  16   8        8.64       13.70      8.03 o
   3  16   8        0.98       -3.93      5.53 o
   4  16   8        2.29        7.95      5.49 o
   5  16   8        3.48        2.22      6.41 o
   6  16   8        3.01       13.78      5.69 o
   7  16   8        3.71        5.21      6.10 o
  -6 -12   9        0.74        1.25      6.49 o
  -5 -12   9        3.68        8.50      6.49 o
  -4 -12   9        0.15        7.53      6.35 o
  -3 -12   9        1.54       14.68      6.98 o
  -2 -12   9        1.49        4.47      5.48 o
  -1 -12   9        1.88        2.06      5.81 o
   0 -12   9        0.39        2.94      5.61 o
   1 -12   9        0.07        1.72      5.21 o
  -8 -11   9        0.39        3.44      7.14 o
  -7 -11   9        0.72       -0.33      6.45 o
  -6 -11   9        2.90       11.22      6.40 o
  -5 -11   9        4.25        8.76      6.12 o
  -4 -11   9       11.33        9.29      6.12 o
  -3 -11   9        4.79        5.22      6.17 o
  -2 -11   9        4.83        0.70      4.98 o
  -1 -11   9        1.41        5.60      5.03 o
   0 -11   9        0.92        9.21      5.66 o
   1 -11   9        0.12        6.47      4.94 o
   2 -11   9        0.58       -1.09      6.23 o
   3 -11   9        1.20        8.45      5.05 o
  -9 -10   9       12.36       19.05      6.91 o
  -8 -10   9       42.31       37.85      6.59 o
  -7 -10   9       14.88       13.74      6.31 o
  -6 -10   9       15.30       15.54      6.21 o
  -5 -10   9        3.08        9.17      5.93 o
  -4 -10   9        5.26        7.40      7.20 o
  -3 -10   9       20.21       25.96      6.66 o
  -2 -10   9       15.95       11.97      5.03 o
  -1 -10   9       17.93       13.56      5.33 o
   0 -10   9        7.91       12.48      5.19 o
   1 -10   9        0.76        7.24      5.12 o
   2 -10   9        0.62        6.79      5.59 o
   3 -10   9        0.12        6.57      4.75 o
   4 -10   9        0.00        3.19      5.06 o
   5 -10   9        0.11        4.86      6.03 o
  -9  -9   9        3.00        2.79      6.21 o
  -8  -9   9       10.57        5.33      6.21 o
  -7  -9   9        1.10        5.86      6.73 o
  -6  -9   9        8.91       13.35      5.98 o
  -5  -9   9       48.08       59.60      6.12 o
  -4  -9   9       12.60        9.38      7.10 o
  -3  -9   9        3.50        7.12      5.84 o
  -2  -9   9       11.16        8.00      4.97 o
  -1  -9   9        8.57       10.23      4.94 o
   0  -9   9        8.86       16.69      4.80 o
   1  -9   9        0.03       -1.04      4.92 o
   2  -9   9       20.90       18.37      6.05 o
   3  -9   9        5.01        9.37      4.59 o
   4  -9   9        4.35        4.43      4.73 o
   5  -9   9        1.43        0.61      5.64 o
   6  -9   9        0.92        4.39      5.32 o
 -10  -8   9        0.50       10.21      5.99 o
  -9  -8   9       40.49       22.76      6.69 o
  -8  -8   9        1.77       -2.15      5.75 o
  -7  -8   9       29.55       33.40      6.54 o
  -6  -8   9       25.34       35.03      6.07 o
  -5  -8   9       40.74       69.27      9.32 o
  -4  -8   9        0.33        6.48      6.16 o
  -3  -8   9        9.39       -4.29      5.60 o
  -2  -8   9        0.40        5.36      4.91 o
  -1  -8   9        0.20        5.98      5.19 o
   0  -8   9        5.88        5.15      4.44 o
   1  -8   9       45.16       42.27      4.92 o
   2  -8   9       14.49       15.28      5.38 o
   3  -8   9        3.83        9.18      4.37 o
   4  -8   9        8.19       10.15      5.37 o
   5  -8   9        0.52        4.55      5.40 o
   6  -8   9        1.52        1.08      5.33 o
   7  -8   9        3.21        8.28      5.26 o
 -10  -7   9        0.22       -5.54      6.09 o
  -9  -7   9        0.89        5.29      6.24 o
  -8  -7   9       27.05       33.48      6.58 o
  -7  -7   9       65.34       77.92      6.81 o
  -6  -7   9        1.04        5.70      6.25 o
  -5  -7   9       22.98       41.15      6.57 o
  -4  -7   9       13.88       49.67      5.79 o
  -3  -7   9       26.19        7.68      5.91 o
  -2  -7   9        1.98        6.23      5.04 o
  -1  -7   9        4.87        4.67      4.76 o
   0  -7   9       32.72       39.43      4.78 o
   1  -7   9       68.26       74.98      5.51 o
   2  -7   9       39.64       37.00      5.07 o
   3  -7   9       32.78       39.36      4.59 o
   4  -7   9        2.33        0.70      5.58 o
   5  -7   9       11.91        8.14      4.70 o
   6  -7   9        2.17       -1.68      5.48 o
   7  -7   9       15.61       17.98      5.21 o
   8  -7   9        2.52        5.78      5.96 o
 -11  -6   9        0.09        5.08      6.08 o
 -10  -6   9        6.22        7.80      6.09 o
  -9  -6   9        1.16        2.81      5.36 o
  -8  -6   9        5.00        1.60      5.89 o
  -7  -6   9       13.36       18.31      6.03 o
  -6  -6   9        1.99        3.28      5.79 o
  -5  -6   9        1.43        8.96      6.04 o
  -4  -6   9       17.51       30.41      6.25 o
  -3  -6   9        1.79        4.69      5.56 o
  -2  -6   9       15.05       30.01      5.28 o
  -1  -6   9       54.42       65.09      5.05 o
   0  -6   9      111.44       80.76      5.27 o
   1  -6   9     1189.84     1037.88     17.34 o
   2  -6   9      616.17      511.60     15.77 o
   3  -6   9       85.88       67.45      5.50 o
   4  -6   9        1.68       10.12      5.09 o
   5  -6   9        0.11        7.43      5.04 o
   6  -6   9        4.81        7.89      4.88 o
   7  -6   9       20.50       20.67      5.33 o
   8  -6   9        3.29        5.84      5.45 o
   9  -6   9        0.00        6.46      5.77 o
 -11  -5   9        0.81        8.69      5.73 o
 -10  -5   9       26.44       24.18      5.94 o
  -9  -5   9        2.20        8.23      6.29 o
  -8  -5   9        0.01        7.12      5.71 o
  -7  -5   9        1.45        0.33      5.64 o
  -6  -5   9       94.16       88.35      7.22 o
  -5  -5   9        8.78       14.66      6.09 o
  -4  -5   9        3.52        2.30      6.77 o
  -3  -5   9       25.81       15.84      5.87 o
  -2  -5   9        8.39       14.25      4.79 o
  -1  -5   9      140.22      129.34      5.50 o
   0  -5   9      372.16      322.74      5.89 o
   1  -5   9       51.83       63.42      5.23 o
   2  -5   9      360.58      358.81     12.65 o
   3  -5   9      166.14      182.70      5.97 o
   4  -5   9       86.02      128.36      6.20 o
   5  -5   9       12.36       10.87      6.27 o
   6  -5   9       15.12       20.95      5.93 o
   7  -5   9        0.68        2.58      5.70 o
   8  -5   9        4.11       12.23      9.18 o
   9  -5   9        0.65        5.63      5.76 o
 -11  -4   9        8.16        5.52      5.75 o
 -10  -4   9        1.37        3.18      6.17 o
  -9  -4   9        0.23        1.90      6.32 o
  -8  -4   9        1.94        2.97      5.20 o
  -7  -4   9        5.64        3.98      5.05 o
  -6  -4   9       33.09       44.79      5.30 o
  -5  -4   9      208.26      194.36     21.28 o
  -4  -4   9      173.67      184.98     16.59 o
  -3  -4   9        7.14       14.21      6.45 o
  -2  -4   9        4.04        1.34      5.17 o
  -1  -4   9      137.92      126.79      5.60 o
   0  -4   9       57.21       67.46      5.28 o
   1  -4   9      604.65      603.63     14.79 o
   2  -4   9       49.79       44.54      9.91 o
   3  -4   9      176.30      200.88      6.82 o
   4  -4   9       18.33       37.21      6.35 o
   5  -4   9      172.93      122.98      6.21 o
   6  -4   9      106.10      122.53      5.73 o
   7  -4   9        7.25        7.00      5.03 o
   8  -4   9        0.19       -0.24      5.10 o
   9  -4   9        3.07        8.90      5.22 o
  10  -4   9        0.05        1.73      5.57 o
 -11  -3   9        1.47        5.52      5.51 o
 -10  -3   9        0.16       -1.56      5.05 o
  -9  -3   9        2.98        0.78      4.70 o
  -8  -3   9        1.69        2.84      5.53 o
  -7  -3   9       15.59       22.18      5.57 o
  -6  -3   9        3.00        1.32      5.36 o
  -5  -3   9        8.75       10.92      5.18 o
  -4  -3   9       13.13       18.74      5.27 o
  -3  -3   9        0.00        4.40      5.28 o
  -2  -3   9        6.12        6.47      5.41 o
  -1  -3   9      437.91      401.41      7.51 o
   0  -3   9        7.08       12.50      5.45 o
   1  -3   9       20.01       25.04      6.77 o
   2  -3   9      172.05      142.49      8.72 o
   3  -3   9        2.57        4.44      5.84 o
   4  -3   9        0.08        4.45      4.77 o
   5  -3   9      469.08      355.17      9.75 o
   6  -3   9      167.18      201.53      5.94 o
   7  -3   9        4.89        8.25      5.32 o
   8  -3   9        0.82        2.19      4.67 o
   9  -3   9        0.52        8.16      5.43 o
  10  -3   9        0.48        4.70      5.49 o
 -11  -2   9        2.05        9.13      5.13 o
 -10  -2   9        0.05        4.44      4.94 o
  -9  -2   9       36.51       44.67      5.38 o
  -8  -2   9       15.94       19.22      5.07 o
  -7  -2   9        3.31       11.94      4.53 o
  -6  -2   9       58.41       54.06      5.02 o
  -5  -2   9      181.61      193.64      6.52 o
  -4  -2   9       13.27       10.58      5.91 o
  -3  -2   9       16.48        5.09      6.73 o
  -2  -2   9      123.82       98.59      6.60 o
  -1  -2   9      344.87      376.78      7.98 o
   0  -2   9      302.44      323.33      7.34 o
   1  -2   9        0.07        2.24      6.77 o
   2  -2   9      115.69      143.22      7.38 o
   3  -2   9       33.71       37.69      4.57 o
   4  -2   9       59.36       77.73      5.69 o
   5  -2   9      912.90      763.09      7.36 o
   6  -2   9       81.93      110.17      7.03 o
   7  -2   9       17.17       26.59      5.03 o
   8  -2   9       11.46        9.53      4.97 o
   9  -2   9        0.16        1.10      4.89 o
  10  -2   9       92.97       88.58      5.58 o
  11  -2   9       41.71       41.05      5.42 o
 -11  -1   9        4.70       -0.98      4.95 o
 -10  -1   9        3.49        9.80      4.86 o
  -9  -1   9        2.70        0.22      5.03 o
  -8  -1   9        4.21       10.25      4.72 o
  -7  -1   9       19.07       22.76      4.85 o
  -6  -1   9       10.41       14.60      5.04 o
  -5  -1   9       24.05       22.12      4.90 o
  -4  -1   9        6.32        7.22      5.45 o
  -3  -1   9       11.00        8.22      6.77 o
  -2  -1   9      371.25      286.15      7.42 o
  -1  -1   9       38.04       67.10      6.41 o
   0  -1   9        1.40       -0.48      6.35 o
   1  -1   9       16.58        9.38      6.82 o
   2  -1   9       35.69       29.61      5.84 o
   3  -1   9       75.65       80.23      5.38 o
   4  -1   9        0.01        5.79      4.94 o
   5  -1   9      353.24      319.34      6.07 o
   6  -1   9       20.04       13.33      4.57 o
   7  -1   9       49.05       61.41      5.77 o
   8  -1   9       49.14       37.61      5.87 o
   9  -1   9        0.45        2.76      5.19 o
  10  -1   9        9.34       16.36      5.16 o
  11  -1   9       42.50       46.86      7.14 o
 -11   0   9        6.10        6.78      4.94 o
 -10   0   9        4.54        9.62      5.25 o
  -9   0   9       42.93       39.26      4.94 o
  -8   0   9       35.87       41.93      5.16 o
  -7   0   9       62.61       56.57      4.61 o
  -6   0   9        0.44        2.64      4.97 o
  -5   0   9       95.18       77.68      5.37 o
  -4   0   9       16.01       13.21      5.87 o
  -3   0   9        9.57       23.70      5.69 o
  -2   0   9        2.87       -0.43      5.94 o
  -1   0   9       59.08       36.60      6.71 o
   0   0   9       17.84       29.94      6.76 o
   1   0   9      333.22      361.69     10.98 o
   2   0   9       66.44       52.46      6.05 o
   3   0   9      233.14      285.32      6.96 o
   4   0   9      303.53      271.43      6.51 o
   5   0   9        4.84        9.48      5.54 o
   6   0   9        0.55        7.11      5.46 o
   7   0   9      120.83      125.36      6.68 o
   8   0   9       38.59       32.82      5.84 o
   9   0   9        0.19        5.47      5.60 o
  10   0   9       13.43       15.44      4.93 o
  11   0   9       14.39       17.57      5.49 o
  12   0   9        5.35        3.27      5.68 o
 -11   1   9        0.07        7.63      5.11 o
 -10   1   9        1.59        0.45      5.08 o
  -9   1   9       14.20       18.92      4.69 o
  -8   1   9       74.45       72.71      4.97 o
  -7   1   9        0.02        3.88      5.10 o
  -6   1   9       35.30       31.92      4.66 o
  -5   1   9        3.90        7.23      5.26 o
  -4   1   9       12.74       17.51      5.81 o
  -3   1   9       49.72       54.58      5.52 o
  -2   1   9       21.25       37.63      5.45 o
  -1   1   9       57.73       71.65      6.89 o
   0   1   9      186.72      188.93      7.55 o
   1   1   9      209.62      238.43      7.00 o
   2   1   9      175.14      155.82      7.78 o
   3   1   9       59.84      105.73      8.55 o
   4   1   9       48.79       59.64      7.52 o
   5   1   9      168.82      159.93     14.87 o
   6   1   9       13.92        9.78      8.06 o
   7   1   9      143.72      157.58      5.08 o
   8   1   9        4.38        9.91      5.21 o
   9   1   9        8.04       10.54      4.85 o
  10   1   9        1.34        6.00      4.90 o
  11   1   9       31.86       21.69      5.34 o
  12   1   9       19.42       17.29      5.46 o
 -11   2   9       28.64       27.92      5.10 o
 -10   2   9        1.29        4.92      4.87 o
  -9   2   9       24.59       20.86      4.72 o
  -8   2   9       54.45       52.91      4.59 o
  -7   2   9        0.21        3.52      5.10 o
  -6   2   9       10.45       13.52      5.68 o
  -5   2   9        5.37        4.53      5.72 o
  -4   2   9      262.83      271.14      6.72 o
  -3   2   9       17.75       18.83      5.31 o
  -2   2   9        6.17        5.46      4.99 o
  -1   2   9      104.62      121.01      7.63 o
   0   2   9     1434.58     1413.63     31.65 o
   1   2   9     2131.71     2103.40     19.22 o
   2   2   9        2.52        2.63     11.40 o
   3   2   9      116.22       84.20      8.95 o
   4   2   9      172.71      183.83      8.29 o
   5   2   9        0.06        7.66      9.78 o
   6   2   9       31.88       42.48      6.45 o
   7   2   9       81.21       84.79      8.92 o
   8   2   9        7.21        4.24      6.54 o
   9   2   9       10.73       14.17      6.94 o
  10   2   9        7.43       16.00      7.34 o
  11   2   9        0.01        8.77      5.51 o
  12   2   9        0.26        8.95      6.17 o
 -11   3   9        0.00       -1.95      5.54 o
 -10   3   9       31.49       33.54      5.64 o
  -9   3   9       66.33       73.01      5.57 o
  -8   3   9       22.46       24.60      5.56 o
  -7   3   9       22.06       24.16      4.88 o
  -6   3   9       23.70       21.97      4.92 o
  -5   3   9        0.34       -4.24      5.35 o
  -4   3   9      102.63      110.09      4.70 o
  -3   3   9       91.50       90.73      5.28 o
  -2   3   9        0.31       -0.83      4.47 o
  -1   3   9      595.92      619.65      8.91 o
   0   3   9     1521.98     1549.17     16.82 o
   1   3   9      803.95      841.69     13.76 o
   2   3   9      866.24      899.44     12.44 o
   3   3   9       21.17       36.61     10.65 o
   4   3   9        8.58        0.13     10.97 o
   5   3   9      130.80      127.95      8.09 o
   6   3   9       57.75       41.61      6.96 o
   7   3   9        7.73        8.38      6.96 o
   8   3   9        0.25        1.01      5.87 o
   9   3   9       48.91       50.93      6.66 o
  10   3   9        0.23        1.07      6.25 o
  11   3   9        0.03       -2.87      5.93 o
  12   3   9        6.57        9.03      7.71 o
 -10   4   9       20.27       16.07      5.36 o
  -9   4   9        3.04        6.39      5.42 o
  -8   4   9       18.71       15.75      4.97 o
  -7   4   9       55.17       51.73      5.67 o
  -6   4   9     1357.51     1374.31     31.71 o
  -5   4   9     1297.43     1257.11     17.44 o
  -4   4   9        0.07        3.21      4.40 o
  -3   4   9       71.58       76.22      4.31 o
  -2   4   9      110.89      102.95      4.64 o
  -1   4   9       14.55       20.05      4.87 o
   0   4   9      292.61      351.66     11.77 o
   1   4   9      715.31      830.86     12.43 o
   2   4   9      364.53      348.53     10.05 o
   3   4   9       14.17       23.85     13.20 o
   4   4   9       75.64       71.13      9.07 o
   5   4   9        4.54        4.54      7.99 o
   6   4   9        0.39       10.15      7.13 o
   7   4   9       13.62        8.30      8.66 o
   8   4   9        1.52        6.56      5.90 o
   9   4   9       17.66       26.37      6.77 o
  10   4   9        7.60       13.27      6.38 o
  11   4   9        1.39        5.95      7.20 o
  12   4   9        4.27        2.49      8.52 o
  13   4   9        2.90        4.95      6.77 o
 -10   5   9        3.65        7.77      5.65 o
  -9   5   9        0.25        6.11      5.38 o
  -8   5   9       17.77       22.91      5.77 o
  -7   5   9       74.76       80.24      6.13 o
  -6   5   9      779.20      761.41     30.94 o
  -5   5   9      599.69      601.23     10.17 o
  -4   5   9       71.41       67.15      4.52 o
  -3   5   9       71.06       80.92      5.53 o
  -2   5   9       26.92       29.38      4.32 o
  -1   5   9       50.89       33.04      5.23 o
   0   5   9      478.46      469.70     10.71 o
   1   5   9      225.37      226.71     10.84 o
   2   5   9       24.88       23.92      7.53 o
   3   5   9        0.85        7.19      6.47 o
   4   5   9       11.35       13.73      8.50 o
   5   5   9       56.63       49.21      7.51 o
   6   5   9      145.45      140.08      7.29 o
   7   5   9       42.48       39.09      7.06 o
   8   5   9        0.12        0.21      5.37 o
   9   5   9        3.35        7.03      6.19 o
  10   5   9        5.51       13.35      7.10 o
  11   5   9        0.00        6.92      5.98 o
  12   5   9        0.15        1.02      7.62 o
  13   5   9        0.00        6.93      7.02 o
  -9   6   9        1.74       13.81      5.37 o
  -8   6   9        6.06        5.60      5.25 o
  -7   6   9        4.44        5.80      5.40 o
  -6   6   9      118.49      134.99      5.72 o
  -5   6   9       77.76       75.64      5.13 o
  -4   6   9      104.55       96.02      5.16 o
  -3   6   9       12.89       15.84      4.20 o
  -2   6   9       21.97       22.25      4.51 o
  -1   6   9       17.90       25.77      5.03 o
   0   6   9        3.30        3.21      6.23 o
   1   6   9        5.92        6.90      8.24 o
   2   6   9       26.80       30.40      8.06 o
   3   6   9       73.67       78.60      7.90 o
   4   6   9      196.83      168.20      9.67 o
   5   6   9        0.11       -0.49      7.57 o
   6   6   9      109.78      123.39      7.71 o
   7   6   9        1.30       -2.39      6.87 o
   8   6   9       11.44       13.96      5.97 o
   9   6   9       25.47       21.81      6.29 o
  10   6   9      106.53       85.07     14.08 o
  11   6   9       14.31       20.87      6.48 o
  12   6   9        0.04        6.21      6.73 o
  13   6   9        0.59       -8.93      7.33 o
  -9   7   9        0.53       -4.83      6.68 o
  -8   7   9       49.19       62.35     20.88 o
  -7   7   9        0.18        5.69      7.66 o
  -6   7   9       39.29       42.54      7.47 o
  -5   7   9      162.19      164.54      4.95 o
  -4   7   9       59.08       58.29      4.31 o
  -3   7   9      152.80      148.72      5.79 o
  -2   7   9       15.33       18.95      4.16 o
  -1   7   9      341.62      341.70      5.68 o
   0   7   9      469.64      469.22      6.18 o
   1   7   9       76.65       78.33      6.42 o
   2   7   9      121.79      115.32      8.78 o
   3   7   9        6.05       16.58      5.99 o
   4   7   9      431.56      415.73      7.22 o
   5   7   9        0.14        4.63      6.99 o
   6   7   9       14.15       11.17      7.17 o
   7   7   9       26.13       22.95      7.05 o
   8   7   9        0.83        4.40      6.03 o
   9   7   9        8.20       10.01      6.19 o
  10   7   9        1.79       -1.99      5.79 o
  11   7   9       93.45       72.87     15.53 o
  12   7   9        0.19       -3.11      9.38 o
  13   7   9        0.64       15.26      6.63 o
  -8   8   9        3.27       -0.06      5.48 o
  -7   8   9        0.29        7.90      5.35 o
  -6   8   9        6.05        4.87      4.82 o
  -5   8   9       30.62       32.18      4.55 o
  -4   8   9       89.53       92.31      4.42 o
  -3   8   9      129.10      112.85      5.00 o
  -2   8   9        8.33       13.67      4.12 o
  -1   8   9        7.30        9.67      4.47 o
   0   8   9      301.40      330.88      6.77 o
   1   8   9       43.37       49.60      5.92 o
   2   8   9       25.57       29.59      6.62 o
   3   8   9       19.35       24.89      5.74 o
   4   8   9      304.37      276.87     11.86 o
   5   8   9       41.77       38.02      5.27 o
   6   8   9       32.42       23.81      7.53 o
   7   8   9       53.26       52.81      7.29 o
   8   8   9        4.20       10.77      6.92 o
   9   8   9       16.52       13.88      7.10 o
  10   8   9        5.75        9.38      6.03 o
  11   8   9        6.28        0.06      6.89 o
  12   8   9        8.96        0.93      6.26 o
  -8   9   9        0.01        9.50      5.76 o
  -7   9   9        3.36        6.58      5.79 o
  -6   9   9        1.01        4.20      4.40 o
  -5   9   9        2.07        1.52      4.85 o
  -4   9   9       12.90       12.49      4.10 o
  -3   9   9       16.51       14.55      4.16 o
  -2   9   9       51.81       45.69      4.01 o
  -1   9   9       50.93       35.91      4.60 o
   0   9   9       38.03       38.77      4.67 o
   1   9   9       33.27       27.70      5.91 o
   2   9   9       34.24       43.68      5.62 o
   3   9   9        6.38        8.05      6.15 o
   4   9   9       92.26       95.02      6.53 o
   5   9   9      264.98      257.54      8.44 o
   6   9   9     1325.58     1346.74     62.46 o
   7   9   9        5.09        7.86      7.18 o
   8   9   9       38.15       44.70      7.24 o
   9   9   9        8.19        9.68      7.14 o
  10   9   9       36.36       31.07      6.60 o
  11   9   9       11.06       10.66      6.12 o
  12   9   9        7.12        5.92      7.93 o
  -7  10   9        5.88       12.85      5.67 o
  -6  10   9        1.65        4.09      4.77 o
  -5  10   9        4.69        9.72      4.38 o
  -4  10   9       35.20       41.02      4.31 o
  -3  10   9        3.27        3.26      3.94 o
  -2  10   9        2.66        2.97      4.11 o
  -1  10   9      196.25      150.99      5.56 o
   0  10   9      156.02      145.15      4.86 o
   1  10   9       26.32       24.27      5.48 o
   2  10   9       17.90       16.09      5.82 o
   3  10   9       54.56       51.60      5.59 o
   4  10   9       29.29       23.81      5.85 o
   5  10   9      181.72      208.98     15.05 o
   6  10   9     1500.65     1562.10     97.09 o
   7  10   9       55.45       62.07      5.40 o
   8  10   9       63.44       37.61     12.56 o
   9  10   9        2.69       -0.66      6.48 o
  10  10   9        0.31        8.25      5.93 o
  11  10   9        0.05        8.30      6.73 o
  12  10   9        8.11        9.83      9.25 o
  -6  11   9        7.20        5.72      4.95 o
  -5  11   9        7.30        8.64      5.01 o
  -4  11   9        3.51        7.41      4.22 o
  -3  11   9        1.03        2.46      4.24 o
  -2  11   9       24.99       30.14      3.99 o
  -1  11   9      453.40      358.84     10.44 o
   0  11   9      124.29      108.72      5.00 o
   1  11   9      119.63       97.66      6.00 o
   2  11   9       36.92       41.85      5.43 o
   3  11   9       58.70       75.05      8.31 o
   4  11   9       24.67       30.24      5.35 o
   5  11   9       51.24       58.18      5.94 o
   6  11   9       10.47       10.44      5.39 o
   7  11   9       31.39       48.38      5.80 o
   8  11   9       85.13       72.76      5.54 o
   9  11   9       19.06       19.96      7.20 o
  10  11   9        8.30        2.79      6.51 o
  11  11   9        1.00        3.92      6.94 o
  12  11   9        0.03        2.92      7.14 o
  -5  12   9        5.09       10.33      4.74 o
  -4  12   9        3.72        0.88      4.24 o
  -3  12   9        0.19       -3.24      4.21 o
  -2  12   9        0.25        0.49      4.21 o
  -1  12   9       12.07       13.32      4.56 o
   0  12   9      114.31       83.97      4.86 o
   1  12   9      361.86      345.43     15.71 o
   2  12   9        0.02        2.09      5.84 o
   3  12   9       27.02       26.32      5.08 o
   4  12   9      124.06      123.45      7.85 o
   5  12   9        2.99        4.90      5.29 o
   6  12   9       84.22       86.48      5.62 o
   7  12   9        5.64       16.94      5.77 o
   8  12   9       83.80       75.04      9.68 o
   9  12   9        0.48        5.10      6.10 o
  10  12   9        2.26        2.84      6.67 o
  11  12   9        4.98       12.74      7.30 o
  -4  13   9        1.80        5.75      4.41 o
  -3  13   9        0.21        4.64      4.23 o
  -2  13   9        2.90        8.25      4.09 o
  -1  13   9        1.35        3.15      4.34 o
   0  13   9       36.43       31.20      5.14 o
   1  13   9        1.62        2.84      5.37 o
   2  13   9        1.80        3.86      5.42 o
   3  13   9       23.60       21.74      5.41 o
   4  13   9        0.43       -3.66      6.35 o
   5  13   9        9.48       18.87      9.56 o
   6  13   9        0.35        0.08      5.52 o
   7  13   9        3.34        4.15      5.50 o
   8  13   9        1.12        3.40      5.73 o
   9  13   9        7.20       17.25      5.77 o
  10  13   9        3.98        8.87      6.26 o
  -3  14   9        7.11       11.35      4.81 o
  -2  14   9        1.44        8.91      4.08 o
  -1  14   9       19.97       16.01      4.57 o
   0  14   9        3.36        2.65      4.59 o
   1  14   9        2.19        5.94      4.81 o
   2  14   9        2.08       -2.62      6.57 o
   3  14   9        0.15        4.28      5.59 o
   4  14   9        0.13       -1.01      5.56 o
   5  14   9        8.93       11.77      5.64 o
   6  14   9        5.39        7.67      5.75 o
   7  14   9        4.49       11.35      5.71 o
   8  14   9       12.24       15.20      5.06 o
   9  14   9        0.01        4.23      5.56 o
  10  14   9        0.87       10.68      5.66 o
  -1  15   9       21.83       25.66      4.11 o
   0  15   9        9.30        6.03      5.93 o
   1  15   9        1.67        6.36      5.89 o
   2  15   9        0.01        6.75      6.79 o
   3  15   9        0.34        4.36      5.72 o
   4  15   9        2.93       13.10      5.87 o
   5  15   9        4.92        4.75      5.37 o
   6  15   9        1.75        7.49      5.85 o
   7  15   9        0.74       -8.23      5.67 o
   8  15   9        0.62        9.08      5.97 o
   9  15   9        0.76        9.69      6.05 o
   1  16   9        4.41       12.71      5.64 o
   2  16   9        0.04        2.28      5.67 o
   3  16   9        0.38        0.55      6.13 o
   4  16   9        0.11        5.52      5.66 o
   5  16   9        6.26       14.05      5.36 o
   6  16   9        0.04        5.23      6.49 o
   7  16   9        0.21        0.84      6.04 o
  -4 -12  10        0.01        0.10      7.21 o
  -3 -12  10        0.50        1.91      5.64 o
  -2 -12  10        1.02       -1.45      5.32 o
  -1 -12  10        3.76        1.14      5.62 o
  -6 -11  10        0.30        3.01      6.49 o
  -5 -11  10        6.14        8.11      6.40 o
  -4 -11  10        2.35       -1.52      9.12 o
  -3 -11  10        0.35        2.21      5.89 o
  -2 -11  10        0.01        2.54      5.48 o
  -1 -11  10        0.78        6.77      5.47 o
   0 -11  10        1.03        5.23      5.81 o
   1 -11  10        1.78       -0.33      5.22 o
   2 -11  10        1.05        8.22      5.42 o
  -8 -10  10       11.68       18.50      6.63 o
  -7 -10  10      104.67      126.29     16.59 o
  -6 -10  10       25.43       34.17      8.72 o
  -5 -10  10        0.96        3.18      6.07 o
  -4 -10  10        0.77       -5.13      5.98 o
  -3 -10  10       11.83       12.66      5.28 o
  -2 -10  10        5.08        6.30      5.61 o
  -1 -10  10        2.08        3.40      5.68 o
   0 -10  10        0.08       -0.05      5.54 o
   1 -10  10        0.60       -4.48      4.88 o
   2 -10  10        0.09       -0.66      5.62 o
   3 -10  10        0.07        4.34      4.81 o
   4 -10  10        0.63        0.91      5.91 o
  -8  -9  10       20.23       10.68      7.60 o
  -7  -9  10        1.44        4.28      6.30 o
  -6  -9  10       10.07       17.28      6.85 o
  -5  -9  10       29.05        6.59      6.11 o
  -4  -9  10        0.05       -1.05      7.00 o
  -3  -9  10       20.40       23.57      5.94 o
  -2  -9  10        0.79        2.72      5.11 o
  -1  -9  10        6.79        2.29      5.93 o
   0  -9  10        0.27       -0.55      5.16 o
   1  -9  10        1.77        4.04      5.47 o
   2  -9  10        7.45       12.11      5.83 o
   3  -9  10        0.08        8.34      4.74 o
   4  -9  10        3.63        3.64      5.51 o
   5  -9  10        0.44        2.58      5.29 o
  -9  -8  10        2.21        6.71      6.31 o
  -8  -8  10        4.17       13.53     11.23 o
  -7  -8  10       88.46       74.44     22.20 o
  -6  -8  10        1.39        8.55      5.88 o
  -5  -8  10       85.96       52.87      7.80 o
  -4  -8  10        0.04        3.69      6.54 o
  -3  -8  10       16.31       20.75      5.79 o
  -2  -8  10        2.14        4.32      4.96 o
  -1  -8  10       16.50       20.90      5.39 o
   0  -8  10       44.05       39.71      5.46 o
   1  -8  10       24.03       21.34      5.53 o
   2  -8  10        0.18        2.68      5.68 o
   3  -8  10       16.20       12.57      4.72 o
   4  -8  10        0.13       -3.36      5.30 o
   5  -8  10       20.32       17.47      5.39 o
   6  -8  10        4.70        7.18      5.56 o
 -10  -7  10        0.93        2.08      6.05 o
  -9  -7  10        0.81        6.01      6.17 o
  -8  -7  10        8.35       17.64      5.98 o
  -7  -7  10       16.27       20.32      6.94 o
  -6  -7  10       39.36       53.92     10.64 o
  -5  -7  10       27.19       11.33      5.75 o
  -4  -7  10        9.58        1.76      6.44 o
  -3  -7  10        9.55       14.53      6.48 o
  -2  -7  10        1.35        5.38      5.35 o
  -1  -7  10       33.56       34.40      5.51 o
   0  -7  10        4.65        4.84      5.52 o
   1  -7  10       18.67       18.65      4.81 o
   2  -7  10        0.59        5.45      6.07 o
   3  -7  10       29.16       37.76      6.05 o
   4  -7  10       19.60       16.72      5.26 o
   5  -7  10        0.01        5.42      5.56 o
   6  -7  10       14.04       13.44      5.43 o
   7  -7  10        0.18        6.13      5.59 o
 -10  -6  10        0.62       -1.02      5.89 o
  -9  -6  10        0.12        5.52      6.85 o
  -8  -6  10        7.77        9.71      6.27 o
  -7  -6  10        0.06        9.63      5.87 o
  -6  -6  10        1.17        2.29      5.98 o
  -5  -6  10        2.95        8.09      6.19 o
  -4  -6  10        6.21        4.32      6.48 o
  -3  -6  10        9.90       18.60      6.12 o
  -2  -6  10       12.64       14.26      5.19 o
  -1  -6  10        2.97        7.52      5.39 o
   0  -6  10        0.91        9.04      5.18 o
   1  -6  10        6.08        9.98      4.79 o
   2  -6  10      151.64      167.29      7.87 o
   3  -6  10       19.67       23.35      5.12 o
   4  -6  10       10.33       13.53      5.33 o
   5  -6  10        7.46       10.15      5.64 o
   6  -6  10        0.14        8.91      5.25 o
   7  -6  10        1.98        0.09      5.41 o
   8  -6  10        0.32        2.23      5.31 o
 -10  -5  10        1.03        6.53      6.04 o
  -9  -5  10        1.45        0.34      6.10 o
  -8  -5  10        4.91        8.22      5.53 o
  -7  -5  10        4.68        7.42      6.44 o
  -6  -5  10        0.73        0.80      6.29 o
  -5  -5  10        5.25        9.57      6.91 o
  -4  -5  10       29.17       32.25      6.13 o
  -3  -5  10        5.85       -3.04      6.09 o
  -2  -5  10       21.63       35.04      5.35 o
  -1  -5  10        0.27        2.49      4.97 o
   0  -5  10       98.67       78.17      5.59 o
   1  -5  10       41.18       49.04      4.81 o
   2  -5  10      116.05      142.03      7.58 o
   3  -5  10      179.20      142.69      6.21 o
   4  -5  10       61.53       85.73      6.79 o
   5  -5  10       10.51       10.79      5.79 o
   6  -5  10        0.09        1.73      6.64 o
   7  -5  10        0.89       13.40      6.48 o
   8  -5  10        0.60        8.81      6.76 o
   9  -5  10        4.38       11.64      6.63 o
 -11  -4  10        2.23        6.80      5.26 o
 -10  -4  10        6.35        5.19      5.35 o
  -9  -4  10        0.49        4.39      5.88 o
  -8  -4  10        0.03        3.83      5.94 o
  -7  -4  10        5.41        6.33      5.80 o
  -6  -4  10        3.75       11.23      6.04 o
  -5  -4  10       31.18       29.92      7.05 o
  -4  -4  10        2.48        9.01      6.32 o
  -3  -4  10      189.48      206.44      6.79 o
  -2  -4  10        0.93        6.73      6.01 o
  -1  -4  10        5.84       11.11      5.46 o
   0  -4  10       46.65       60.98      6.41 o
   1  -4  10       15.38       21.08      5.58 o
   2  -4  10       17.45        4.36      9.91 o
   3  -4  10      808.10      695.60     18.85 o
   4  -4  10       93.10      124.67     11.30 o
   5  -4  10        3.17       -0.33      7.10 o
   6  -4  10        0.85        0.67      6.35 o
   7  -4  10        5.97        9.90      5.24 o
   8  -4  10        0.87        6.72      5.23 o
   9  -4  10        7.78       15.48      5.58 o
 -11  -3  10        2.75       -0.09      5.34 o
 -10  -3  10        4.48        1.05      5.17 o
  -9  -3  10       17.72       17.37      4.75 o
  -8  -3  10       38.64       41.41      5.20 o
  -7  -3  10        7.12        6.15      5.58 o
  -6  -3  10        1.51        8.22      5.59 o
  -5  -3  10        0.68        0.55      9.18 o
  -4  -3  10      151.96      128.52      6.26 o
  -3  -3  10       56.33       75.82      6.69 o
  -2  -3  10       97.71       89.21      7.29 o
  -1  -3  10       22.01       51.50      6.25 o
   0  -3  10        2.70       14.21      6.40 o
   1  -3  10      106.19       70.78      7.15 o
   2  -3  10        3.30        6.34      7.80 o
   3  -3  10       69.94       54.90      6.30 o
   4  -3  10       36.65       52.75      6.35 o
   5  -3  10       20.26       30.90      6.41 o
   6  -3  10       55.80       53.07      5.82 o
   7  -3  10        2.57        9.08      5.38 o
   8  -3  10       11.78       18.46      5.16 o
   9  -3  10        1.50        5.25      4.96 o
  10  -3  10       14.27       15.30      5.39 o
 -11  -2  10        0.23        2.00      5.09 o
 -10  -2  10        1.36        2.16      5.08 o
  -9  -2  10        1.18        0.66      4.82 o
  -8  -2  10      127.20      125.39      5.14 o
  -7  -2  10       55.73       67.36      5.12 o
  -6  -2  10       20.68       16.98      5.36 o
  -5  -2  10        4.74        3.40      5.06 o
  -4  -2  10       12.11       20.39      6.06 o
  -3  -2  10        1.34       10.90      6.73 o
  -2  -2  10        5.26       11.43      6.92 o
  -1  -2  10       22.29       36.49      6.50 o
   0  -2  10       19.78       34.64      6.24 o
   1  -2  10       14.65       31.43      7.01 o
   2  -2  10       43.50       31.59      6.96 o
   3  -2  10        3.51        1.69      5.96 o
   4  -2  10        1.09        2.73      5.04 o
   5  -2  10      283.67      293.49      9.48 o
   6  -2  10       30.06       14.98      4.97 o
   7  -2  10       20.19       22.17      4.91 o
   8  -2  10        6.87       14.90      5.56 o
   9  -2  10       21.65       27.52      5.56 o
  10  -2  10       14.55       17.22      5.45 o
 -11  -1  10        0.32        6.45      5.05 o
 -10  -1  10        9.61       11.52      4.92 o
  -9  -1  10       24.41       23.84      5.27 o
  -8  -1  10       99.71       92.97      5.27 o
  -7  -1  10        0.04        2.84      4.86 o
  -6  -1  10       12.46        7.27      4.52 o
  -5  -1  10        4.82        5.47      4.69 o
  -4  -1  10       12.38       21.05      5.37 o
  -3  -1  10        3.01        6.42      6.77 o
  -2  -1  10       86.89      103.91      6.73 o
  -1  -1  10       27.00       33.23      6.32 o
   0  -1  10        0.80        2.27      6.31 o
   1  -1  10       57.66       93.23      7.38 o
   2  -1  10      143.29      127.95      7.29 o
   3  -1  10       89.90       94.35      5.87 o
   4  -1  10        0.11        1.20      5.44 o
   5  -1  10       24.08       23.37      4.83 o
   6  -1  10      106.42      101.48      4.73 o
   7  -1  10        9.98       12.89      5.77 o
   8  -1  10       23.28       27.31      5.72 o
   9  -1  10        6.36       13.37      5.13 o
  10  -1  10        4.15        5.49      5.56 o
  11  -1  10       35.07       33.38      5.78 o
 -11   0  10        3.23        2.29      5.80 o
 -10   0  10        2.28        7.14      5.12 o
  -9   0  10        3.63       -1.07      4.96 o
  -8   0  10        0.07        1.84      4.94 o
  -7   0  10        1.71        5.97      5.16 o
  -6   0  10       12.49       12.97      4.81 o
  -5   0  10        2.31        7.70      5.86 o
  -4   0  10       91.86       82.55      5.85 o
  -3   0  10       24.86       48.15      5.91 o
  -2   0  10       25.41       34.50      6.08 o
  -1   0  10        8.99        8.49      6.47 o
   0   0  10      120.94      111.08      6.88 o
   1   0  10        0.00        1.02      7.13 o
   2   0  10      157.49      129.15      6.64 o
   3   0  10       54.94       61.62      6.04 o
   4   0  10        2.83       -1.15      5.14 o
   5   0  10      374.86      409.78     12.88 o
   6   0  10       50.60       46.74      5.15 o
   7   0  10       27.85       28.23      5.15 o
   8   0  10        0.11        2.48      4.86 o
   9   0  10        0.01        1.80      5.05 o
  10   0  10       15.33       19.17      6.07 o
  11   0  10       10.67       28.19      7.14 o
 -10   1  10        0.93        5.76      5.15 o
  -9   1  10        8.35       13.87      4.66 o
  -8   1  10        0.63        6.42      4.83 o
  -7   1  10        0.53        2.00      4.53 o
  -6   1  10        1.71        3.98      5.07 o
  -5   1  10      145.17      142.17      5.95 o
  -4   1  10        5.02       11.26      5.91 o
  -3   1  10        3.20       10.86      5.13 o
  -2   1  10       52.13       44.03      6.30 o
  -1   1  10      116.57      111.86      7.31 o
   0   1  10       10.12       10.93      7.44 o
   1   1  10        6.98        9.97      5.91 o
   2   1  10        2.76        7.28      6.89 o
   3   1  10       14.61       10.08      5.98 o
   4   1  10       18.99       23.35      5.76 o
   5   1  10       32.25       27.05      5.41 o
   6   1  10      129.69      114.87      5.56 o
   7   1  10      107.70      110.78      5.29 o
   8   1  10        4.15        8.60      6.21 o
   9   1  10        0.96        1.15      7.05 o
  10   1  10        0.17        1.95      4.78 o
  11   1  10        0.11        5.50      6.17 o
  12   1  10        2.86        8.79      5.65 o
 -10   2  10       13.12       15.69      6.63 o
  -9   2  10       19.31       22.73      5.48 o
  -8   2  10        6.97        8.85      5.96 o
  -7   2  10        6.12        1.61      5.21 o
  -6   2  10       65.53       59.19      5.53 o
  -5   2  10       21.41       18.85      5.79 o
  -4   2  10        0.83        1.42      6.24 o
  -3   2  10       31.13       30.64      4.90 o
  -2   2  10      151.14      159.32      6.01 o
  -1   2  10      143.64      139.28      7.72 o
   0   2  10      301.97      325.22     11.24 o
   1   2  10      163.64      168.66     10.57 o
   2   2  10      375.38      374.86     15.24 o
   3   2  10      104.86       91.24      9.50 o
   4   2  10        4.90        3.66      7.62 o
   5   2  10       60.98       61.57      6.96 o
   6   2  10       22.59       34.89     10.04 o
   7   2  10       50.34       55.34      7.06 o
   8   2  10        0.12       -1.72      6.82 o
   9   2  10        0.05        4.27      6.40 o
  10   2  10        1.35        3.43      5.33 o
  11   2  10        2.91        3.16      5.66 o
  12   2  10        2.44        8.42      5.68 o
 -10   3  10        4.97       11.09      6.02 o
  -9   3  10        0.36       12.47      5.08 o
  -8   3  10        0.01        3.97      5.53 o
  -7   3  10       45.07       43.85      4.87 o
  -6   3  10        1.52        3.21      5.34 o
  -5   3  10        0.64        4.28      5.90 o
  -4   3  10       23.82       22.99      4.69 o
  -3   3  10        0.03        1.64      4.65 o
  -2   3  10        0.32        1.71      4.91 o
  -1   3  10       36.10       29.49      6.22 o
   0   3  10       11.84       14.40      9.78 o
   1   3  10      178.67      195.37     10.84 o
   2   3  10        0.35       10.44      9.38 o
   3   3  10        4.11        5.82     11.21 o
   4   3  10        5.18        2.86      8.50 o
   5   3  10       36.20       44.67      9.65 o
   6   3  10       22.78       44.28      6.96 o
   7   3  10        3.31        6.74      6.96 o
   8   3  10        2.82        8.34      6.82 o
   9   3  10        5.27       12.67      6.87 o
  10   3  10        0.00        0.65      6.96 o
  11   3  10       12.36       13.87      6.82 o
  12   3  10        3.49        6.39      6.30 o
 -10   4  10       12.42       12.55      6.22 o
  -9   4  10        0.51        1.30      5.75 o
  -8   4  10       42.14       51.19      5.34 o
  -7   4  10       40.86       47.07      5.07 o
  -6   4  10       92.97       89.83      5.62 o
  -5   4  10      141.43      152.54      6.14 o
  -4   4  10      142.52      134.98      5.60 o
  -3   4  10       10.60       10.56      4.94 o
  -2   4  10      135.76      120.99      4.95 o
  -1   4  10      114.81      126.40      6.74 o
   0   4  10      197.96      196.43     10.84 o
   1   4  10       11.40       12.42      9.78 o
   2   4  10      694.85      704.19     11.37 o
   4   4  10       43.53       55.38      9.67 o
   5   4  10       11.41       11.63      7.48 o
   6   4  10       32.97       27.72      7.05 o
   7   4  10        2.63        3.61      7.34 o
   8   4  10       16.53       18.70      7.01 o
   9   4  10       15.20       23.99      7.01 o
  10   4  10        1.91        6.12      5.93 o
  11   4  10       18.52       15.75      6.76 o
  12   4  10        0.65        4.46      6.98 o
  -9   5  10        0.00        2.78      5.57 o
  -8   5  10       17.57       20.62      6.15 o
  -7   5  10        8.98       19.11      6.58 o
  -6   5  10      283.99      297.04     13.24 o
  -5   5  10      145.68      141.85      8.68 o
  -4   5  10       17.42       26.39      5.28 o
  -3   5  10        5.98       11.53      4.30 o
  -2   5  10      526.67      551.04      6.71 o
  -1   5  10       21.80       13.96      4.63 o
   0   5  10       61.08       47.71     10.04 o
   1   5  10       53.65       48.90      9.91 o
   2   5  10      245.70      253.28      8.99 o
   3   5  10        0.16        0.53      7.93 o
   4   5  10       60.51       69.59     10.36 o
   5   5  10        2.76        5.10      8.01 o
   6   5  10        0.89        7.08      7.75 o
   7   5  10        0.41        4.68      7.35 o
   8   5  10       35.21       35.58      7.05 o
   9   5  10        0.28       -0.26      6.91 o
  10   5  10        0.00        3.13      6.37 o
  11   5  10        0.00        8.11      6.54 o
  12   5  10        0.22        5.91      7.99 o
  -9   6  10        8.59       10.55      6.05 o
  -8   6  10       13.84       19.80      5.06 o
  -7   6  10        0.11       -0.57      5.51 o
  -6   6  10        1.62        2.94      5.09 o
  -5   6  10        0.15        6.62      5.34 o
  -4   6  10      115.31      122.91      4.85 o
  -3   6  10        6.11        5.82      4.24 o
  -2   6  10       98.27      104.33      4.69 o
  -1   6  10       36.74       33.09      5.31 o
   0   6  10       35.33       46.26     10.04 o
   1   6  10       38.04       47.58      8.33 o
   2   6  10        1.26       -2.78      8.06 o
   3   6  10        3.47        7.14      7.93 o
   4   6  10      214.31      226.62      7.32 o
   5   6  10       78.46       88.11      8.80 o
   6   6  10      135.51      141.09      8.60 o
   7   6  10        0.70        2.13      7.56 o
   8   6  10        0.40       -3.57      7.29 o
   9   6  10       46.52       39.90      6.59 o
  10   6  10       60.90       43.04      6.82 o
  11   6  10        2.28        2.23      7.07 o
  12   6  10        8.41        5.32      9.52 o
  -8   7  10        8.95        2.90      7.07 o
  -7   7  10        1.33       15.14      6.75 o
  -6   7  10        0.00        6.82      6.87 o
  -5   7  10       51.44       52.98      4.85 o
  -4   7  10       73.89       73.45      4.61 o
  -3   7  10      335.47      344.19      6.35 o
  -2   7  10      157.27      160.55      4.93 o
  -1   7  10      314.04      301.25      7.47 o
   0   7  10       27.35       27.62      7.42 o
   1   7  10        9.60       10.08      7.23 o
   2   7  10       82.16       87.63     10.44 o
   3   7  10       35.87       37.30      7.91 o
   4   7  10      105.03       99.07      6.72 o
   5   7  10       26.08       24.35      8.39 o
   6   7  10        2.08        6.63      8.03 o
   7   7  10       17.05       13.19      7.51 o
   8   7  10       74.70       70.17     11.04 o
   9   7  10        0.59        8.35      7.05 o
  10   7  10        0.89       -2.21      7.29 o
  11   7  10      105.22       93.14     15.86 o
  12   7  10        6.66        1.73      7.75 o
  -8   8  10        0.09        3.90      6.04 o
  -7   8  10       14.96       16.77      6.31 o
  -6   8  10        0.00        7.51      7.31 o
  -5   8  10        2.14        2.26      4.20 o
  -4   8  10        4.89        8.62      4.26 o
  -3   8  10       99.93       88.31      4.38 o
  -2   8  10      122.66      123.30      4.43 o
  -1   8  10       10.15        8.69      4.65 o
   0   8  10        7.22        9.92      5.86 o
   1   8  10       95.63       88.79      6.63 o
   2   8  10        5.46        7.55      7.33 o
   3   8  10      385.99      352.77     21.82 o
   4   8  10     5081.58     4961.52    163.00 o
   5   8  10      955.09      935.81     46.66 o
   6   8  10        1.51        2.42      8.50 o
   7   8  10       16.17       17.19      7.64 o
   8   8  10       12.32       15.59      7.20 o
   9   8  10       40.75       44.53      7.43 o
  10   8  10        0.00       -0.26      7.29 o
  11   8  10       21.18       19.29      6.79 o
  12   8  10        0.00        3.90      7.85 o
  -7   9  10       10.40       16.08      5.94 o
  -6   9  10        2.33        5.59      4.76 o
  -5   9  10        0.05        5.89      4.43 o
  -4   9  10       38.19       42.52      3.98 o
  -3   9  10      168.30      168.13      7.47 o
  -2   9  10       63.64       64.93      4.31 o
  -1   9  10      100.84      108.52      4.99 o
   0   9  10        0.51        4.17      5.69 o
   1   9  10       37.18       36.52      6.06 o
   2   9  10       63.91       57.63      6.12 o
   3   9  10       30.17       21.26      5.72 o
   4   9  10      708.50      760.73     39.67 o
   5   9  10      810.86      830.02     51.32 o
   6   9  10      979.82      991.78     59.87 o
   7   9  10       55.65       62.23     11.63 o
   8   9  10       36.83       34.38      7.38 o
   9   9  10        9.69        9.53      7.24 o
  10   9  10        6.04        6.48      6.12 o
  11   9  10        1.16        4.50      6.64 o
  12   9  10        0.64        7.28      8.99 o
  -7  10  10        6.20        7.44      5.32 o
  -6  10  10        0.00        4.18      5.32 o
  -5  10  10        1.00        1.85      4.04 o
  -4  10  10        0.52        1.13      4.23 o
  -3  10  10       45.54       48.31      4.28 o
  -2  10  10      107.83       96.89      4.41 o
  -1  10  10      266.11      215.47      8.64 o
   0  10  10        5.70        6.55      5.84 o
   1  10  10       66.67       62.38      6.07 o
   2  10  10        0.03        4.78      5.79 o
   3  10  10       19.22       17.38      5.96 o
   4  10  10      273.51      271.77     14.33 o
   5  10  10       23.01       30.20      5.53 o
   6  10  10      448.96      439.89     26.79 o
   7  10  10        2.62       12.23      5.80 o
   8  10  10       19.86       22.40      7.20 o
   9  10  10        0.08        4.07      6.48 o
  10  10  10        5.59        9.35      7.66 o
  11  10  10        0.01        6.18      6.88 o
  12  10  10        1.60        1.19      6.63 o
  -6  11  10        6.35        6.80      5.10 o
  -5  11  10        0.35        0.66      4.68 o
  -4  11  10        0.26        4.08      4.17 o
  -3  11  10        0.91        5.52      4.05 o
  -2  11  10        9.14       14.22      4.20 o
  -1  11  10       12.40        8.55      4.52 o
   0  11  10        2.59        1.00      5.46 o
   1  11  10      124.86      104.21      6.43 o
   2  11  10       13.79        9.48      5.54 o
   3  11  10        0.16        5.70      5.41 o
   4  11  10      175.36      171.32     13.31 o
   5  11  10      396.86      407.65     26.69 o
   6  11  10       23.64       17.60      5.56 o
   7  11  10        0.02       -2.26      5.80 o
   8  11  10        3.88       10.02      5.44 o
   9  11  10        1.05       10.25      7.38 o
  10  11  10        0.95        5.61      6.86 o
  11  11  10        0.01        4.04      6.98 o
  -5  12  10        1.58        1.42      4.86 o
  -4  12  10        1.10        3.74      4.32 o
  -3  12  10        2.73        6.85      4.32 o
  -2  12  10       11.35       10.37      4.27 o
  -1  12  10        8.13       15.74      4.84 o
   0  12  10        0.58       -0.63      5.58 o
   1  12  10        1.76        9.60      5.50 o
   2  12  10       16.44       17.65      5.84 o
   3  12  10        8.49        6.67      5.39 o
   4  12  10       12.44       11.87      5.59 o
   5  12  10       10.75       17.20      6.38 o
   6  12  10       10.01        5.80      5.46 o
   7  12  10        1.87        2.71      5.40 o
   8  12  10       46.48       60.65      6.22 o
   9  12  10       47.02       51.97      5.83 o
  10  12  10        4.53       12.63      7.66 o
  11  12  10        5.18       10.24      7.20 o
  -4  13  10        2.44        5.74      4.43 o
  -3  13  10        0.21        0.86      4.18 o
  -2  13  10        0.06        1.31      4.02 o
  -1  13  10       22.98       17.15      4.77 o
   0  13  10        3.17        5.23      5.70 o
   1  13  10        0.06       -2.23      5.48 o
   2  13  10        6.08       -2.09      5.74 o
   3  13  10        9.14        9.31      5.52 o
   4  13  10        8.09       15.16      5.58 o
   5  13  10        1.77        8.10      5.50 o
   6  13  10        1.65        4.61      6.02 o
   7  13  10        0.68        3.24      5.81 o
   8  13  10       14.54       15.97      5.83 o
   9  13  10        7.80        7.62      5.78 o
  10  13  10        0.29        3.73      5.63 o
  -2  14  10        7.05        6.35      4.36 o
  -1  14  10        0.19        0.10      4.40 o
   0  14  10        1.74       -3.12      5.76 o
   1  14  10        0.96       -0.75      5.70 o
   2  14  10        3.00        2.51      5.72 o
   3  14  10        0.01        4.23      5.69 o
   4  14  10       10.25       17.03      5.74 o
   5  14  10        2.03        5.52      5.60 o
   6  14  10        0.03        8.23      5.72 o
   7  14  10        0.24        4.77      5.75 o
   8  14  10        6.53        8.37      5.98 o
   9  14  10        0.01       -1.93      5.65 o
  -1  15  10        2.67        3.71      4.59 o
   0  15  10        0.23        8.02      6.01 o
   1  15  10        2.41        9.23      5.95 o
   2  15  10        1.01        3.52      5.87 o
   3  15  10        9.09        9.53      5.91 o
   4  15  10        0.95        3.78      5.81 o
   5  15  10        1.59        9.77      5.93 o
   6  15  10        1.89       -0.23      5.56 o
   7  15  10        0.01        3.29      5.70 o
   8  15  10       12.00       21.58      6.24 o
   2  16  10        0.01       12.36      6.16 o
   3  16  10       63.63       93.21      9.32 o
   4  16  10       39.12       44.41      6.26 o
   5  16  10        2.64        5.13      6.28 o
   6  16  10        0.25        4.56      5.82 o
  -4 -11  11        0.03       -2.75      5.78 o
  -3 -11  11        5.12        5.22      5.65 o
  -2 -11  11        3.74        5.57      6.09 o
  -1 -11  11        0.11        9.40      6.11 o
   0 -11  11        0.01        3.55      5.70 o
  -6 -10  11        3.47        5.57      6.49 o
  -5 -10  11        3.79        8.09      6.40 o
  -4 -10  11        0.08        4.01      5.45 o
  -3 -10  11        7.60        7.46      6.11 o
  -2 -10  11        1.75        1.40      5.93 o
  -1 -10  11        1.24        0.36      5.50 o
   0 -10  11        3.00        1.30      5.51 o
   1 -10  11        3.67        3.47      5.68 o
   2 -10  11        1.13       -2.84      5.85 o
  -7  -9  11       11.78        8.43      7.07 o
  -6  -9  11       18.45       14.01      6.35 o
  -5  -9  11        9.38       10.37      6.26 o
  -4  -9  11        0.03        4.29      7.47 o
  -3  -9  11       14.72       22.69      6.15 o
  -2  -9  11        2.06        6.82      5.48 o
  -1  -9  11        4.72        2.46      5.28 o
   0  -9  11        0.71        7.61      6.18 o
   1  -9  11        0.26        4.52      5.09 o
   2  -9  11        1.00        8.12      6.76 o
   3  -9  11        0.00       -3.88      5.43 o
   4  -9  11        0.24       -0.96      5.75 o
  -8  -8  11        3.07       10.97      7.76 o
  -7  -8  11        1.21        7.61      6.88 o
  -6  -8  11        0.10        8.64      6.73 o
  -5  -8  11       21.75       26.55      6.12 o
  -4  -8  11        0.50       12.75     11.70 o
  -3  -8  11       41.99       58.30      5.79 o
  -2  -8  11        0.32        5.32      5.61 o
  -1  -8  11        2.90        9.12      5.77 o
   0  -8  11        0.02       -1.65      5.56 o
   1  -8  11       11.19       13.81      5.03 o
   2  -8  11        0.43        3.47      6.57 o
   3  -8  11       48.66       41.28      6.09 o
   4  -8  11        2.53        0.81      5.51 o
   5  -8  11        2.45        6.34      5.95 o
  -9  -7  11        0.09        4.69      6.45 o
  -8  -7  11        0.22       -6.08      6.31 o
  -7  -7  11        3.47        4.45      6.64 o
  -6  -7  11        7.19       11.89     10.57 o
  -5  -7  11        2.81        3.07      6.66 o
  -4  -7  11       66.67       68.38     10.57 o
  -3  -7  11        2.42        9.04      5.63 o
  -2  -7  11        2.09        3.47      5.60 o
  -1  -7  11        4.61        4.84      5.31 o
   0  -7  11       38.04       41.33      5.59 o
   1  -7  11        0.09        1.41      5.26 o
   2  -7  11        0.69       -0.85      8.19 o
   3  -7  11        0.15        5.51      6.33 o
   4  -7  11       28.90       23.70      5.33 o
   5  -7  11        4.41        6.39      6.33 o
   6  -7  11        1.24        0.71      5.89 o
  -9  -6  11        1.37       -3.17      6.89 o
  -8  -6  11        0.85       11.44      6.76 o
  -7  -6  11        0.14       -1.04      7.24 o
  -6  -6  11        0.06        9.09      7.33 o
  -5  -6  11        2.96        9.19      6.28 o
  -4  -6  11        0.61        7.62      5.75 o
  -3  -6  11       58.93       53.25      5.80 o
  -2  -6  11       49.62       51.84      5.53 o
  -1  -6  11        8.29        9.49      5.03 o
   0  -6  11        0.27        4.21      5.14 o
   1  -6  11       85.05       79.83      6.28 o
   2  -6  11      108.45      117.07      7.74 o
   3  -6  11        2.34        5.16      5.60 o
   4  -6  11        3.94        5.80      6.41 o
   5  -6  11        0.82        0.53      5.67 o
   6  -6  11        0.68       10.99      5.72 o
   7  -6  11        0.03        0.41      5.48 o
 -10  -5  11        1.96        5.78      5.85 o
  -9  -5  11        5.48        3.03      6.27 o
  -8  -5  11        9.84        7.63      6.49 o
  -7  -5  11        0.10        3.59      5.98 o
  -6  -5  11        5.47       11.51      6.53 o
  -5  -5  11       12.10       11.05      6.28 o
  -4  -5  11       59.22       68.95      7.33 o
  -3  -5  11        2.09        4.11      5.51 o
  -2  -5  11       13.09       24.72      5.07 o
  -1  -5  11        6.75       13.74      5.96 o
   0  -5  11        5.81        1.64      6.11 o
   1  -5  11       23.80       25.68      5.75 o
   2  -5  11       94.85       94.66      8.12 o
   3  -5  11       85.11       83.77      5.74 o
   4  -5  11       10.01        9.16      5.65 o
   5  -5  11        4.13        3.18      7.19 o
   6  -5  11        1.79        2.51      6.07 o
   7  -5  11        1.23        9.49      6.88 o
   8  -5  11        0.11        2.49      6.40 o
 -10  -4  11        0.91        4.37      5.61 o
  -9  -4  11       14.87       13.55      5.63 o
  -8  -4  11        0.42        1.69      5.44 o
  -7  -4  11        2.97        5.19      6.02 o
  -6  -4  11        0.30        5.55      5.51 o
  -5  -4  11       25.24       26.12      5.79 o
  -4  -4  11       27.64       21.96      5.87 o
  -3  -4  11      195.37      208.61      6.51 o
  -2  -4  11      159.49      199.16     11.37 o
  -1  -4  11        0.65        9.37     10.31 o
   0  -4  11        5.63        2.32      5.78 o
   1  -4  11       56.99       58.98      6.27 o
   2  -4  11       32.25       38.46      8.06 o
   3  -4  11        8.29        3.70      6.09 o
   4  -4  11       15.53       28.14      6.96 o
   5  -4  11        0.82       12.95      7.01 o
   6  -4  11       14.73       31.56      7.38 o
   7  -4  11       25.39       12.15      7.53 o
   8  -4  11        0.37       12.14      5.37 o
   9  -4  11        5.07        9.75      5.64 o
 -10  -3  11       15.83       13.48      5.12 o
  -9  -3  11       59.44       51.36      5.20 o
  -8  -3  11        4.57        9.53      5.23 o
  -7  -3  11        0.23       -0.58      5.11 o
  -6  -3  11        1.61        4.24      5.32 o
  -5  -3  11        0.08        4.49      5.72 o
  -4  -3  11       32.35       19.74      6.15 o
  -3  -3  11       48.93       58.42      6.87 o
  -2  -3  11        0.05        1.33      6.16 o
  -1  -3  11        9.17        0.69      6.13 o
   0  -3  11       57.46       43.17      6.62 o
   1  -3  11       58.90       62.97      7.20 o
   2  -3  11       42.26       41.95      6.91 o
   3  -3  11        2.39        4.59      6.40 o
   4  -3  11       38.04       27.16      6.73 o
   5  -3  11        6.23       10.28      6.13 o
   6  -3  11       18.66       22.78      5.18 o
   7  -3  11       70.21       56.36      5.23 o
   8  -3  11       17.95       29.12      6.18 o
   9  -3  11        0.61        4.23      5.89 o
 -10  -2  11        0.36       -0.38      5.45 o
  -9  -2  11       10.56        7.97      5.49 o
  -8  -2  11        8.08        5.02      5.14 o
  -7  -2  11        0.57        0.98      4.75 o
  -6  -2  11       14.98       11.80      5.56 o
  -5  -2  11        6.23        8.85      5.42 o
  -4  -2  11        2.65       11.63      6.68 o
  -3  -2  11       45.28       54.87      7.01 o
  -2  -2  11       10.05       13.85      6.82 o
  -1  -2  11        0.00        6.20      6.51 o
   0  -2  11      206.20      179.95      6.74 o
   1  -2  11      113.29      122.90      7.43 o
   2  -2  11        0.07        4.89      6.73 o
   3  -2  11        0.04       -1.98      6.73 o
   4  -2  11       28.20       26.43      4.83 o
   5  -2  11        5.26        6.45      4.72 o
   6  -2  11       43.07       40.27      5.31 o
   7  -2  11       20.10       19.02      4.72 o
   8  -2  11        0.08        4.26      5.90 o
   9  -2  11        6.13       10.13      5.09 o
  10  -2  11        0.32        4.23      5.60 o
 -10  -1  11        0.12        9.40      5.71 o
  -9  -1  11        6.65       11.68      5.24 o
  -8  -1  11        0.55        5.96      5.40 o
  -7  -1  11       95.40       83.10      5.04 o
  -6  -1  11       41.12       45.33      6.14 o
  -5  -1  11        1.89        7.21      5.76 o
  -4  -1  11        2.63        4.99      6.82 o
  -3  -1  11       64.70       49.54      7.53 o
  -2  -1  11        1.43        1.56      6.09 o
  -1  -1  11       23.84       42.23      6.41 o
   0  -1  11       88.30       79.40      6.32 o
   1  -1  11        0.14        1.56      7.04 o
   2  -1  11       32.07       27.86      7.15 o
   3  -1  11        4.48        4.56      5.51 o
   4  -1  11       31.30       25.60      5.64 o
   5  -1  11       22.22       22.56      5.35 o
   6  -1  11        1.59        2.46      5.09 o
   7  -1  11       53.45       49.81      4.75 o
   8  -1  11       13.62       19.65      5.11 o
   9  -1  11        2.80       10.84      6.03 o
  10  -1  11       13.89       14.17      5.40 o
 -10   0  11        0.11        4.20      5.28 o
  -9   0  11        0.66        5.27      5.31 o
  -8   0  11       27.66       30.96      4.60 o
  -7   0  11       11.97        8.86      4.97 o
  -6   0  11       35.73       43.05      5.73 o
  -5   0  11       52.73       50.77      5.99 o
  -4   0  11        0.98        8.09      5.90 o
  -3   0  11        3.18       10.22      7.22 o
  -2   0  11       34.79       44.19      6.34 o
  -1   0  11        0.45        2.13      6.25 o
   0   0  11        1.67        0.00      5.89 o
   1   0  11       14.03       17.12      6.15 o
   2   0  11       15.09       14.67      6.05 o
   3   0  11       55.06       75.80      6.15 o
   4   0  11        0.27        3.55      5.52 o
   5   0  11        0.64        2.45      5.50 o
   6   0  11       45.58       53.08      5.70 o
   7   0  11       21.11       28.80      5.19 o
   8   0  11        6.70       11.00      5.27 o
   9   0  11        0.53        7.61      5.06 o
  10   0  11        0.80        0.24      6.28 o
  11   0  11        8.03       10.46      5.71 o
 -10   1  11        2.51       -0.32      5.78 o
  -9   1  11       15.75       12.92      5.85 o
  -8   1  11        6.12        5.16      5.24 o
  -7   1  11       21.24       23.74      5.36 o
  -6   1  11       25.83       29.56      6.02 o
  -5   1  11       52.59       59.36      6.26 o
  -4   1  11        1.45        1.63      5.67 o
  -3   1  11       79.10       69.34      6.21 o
  -2   1  11        7.78        8.22      6.56 o
  -1   1  11       11.70       17.19      6.44 o
   0   1  11      396.49      380.18     11.11 o
   1   1  11       10.56        8.79      6.62 o
   2   1  11       23.03       35.64      7.01 o
   3   1  11       54.24       47.32      5.99 o
   4   1  11        5.12       16.99      5.64 o
   5   1  11       30.87       26.35      5.56 o
   6   1  11        7.98       12.09      5.46 o
   7   1  11       21.98       17.82      5.19 o
   8   1  11        1.82        3.94      5.62 o
   9   1  11        2.90       12.15      5.05 o
  10   1  11        9.10       18.09      5.14 o
  11   1  11        0.12        6.23      6.86 o
 -10   2  11        0.15        3.98      5.47 o
  -9   2  11       21.21       25.19      5.46 o
  -8   2  11       27.98       25.86      5.68 o
  -7   2  11        0.26        2.57      5.13 o
  -6   2  11       28.74       29.04      5.94 o
  -5   2  11       14.06       11.58      5.89 o
  -4   2  11       30.39       33.26      6.09 o
  -3   2  11       49.87       52.93      5.39 o
  -2   2  11      136.96      142.05      7.29 o
  -1   2  11       36.15       34.43      7.49 o
   0   2  11       13.71       23.79     10.44 o
   1   2  11       93.55       82.92      7.73 o
   2   2  11      502.84      481.71     10.38 o
   3   2  11        1.17        3.11      9.44 o
   4   2  11       17.06       19.70      7.75 o
   5   2  11        2.61        3.64      7.71 o
   6   2  11       10.08       15.83      7.05 o
   7   2  11       17.69       19.41      6.91 o
   8   2  11        3.10       -3.00      5.70 o
   9   2  11       15.62       20.98      9.85 o
  10   2  11        0.41        3.60      4.73 o
  11   2  11        0.33        1.10      5.51 o
 -10   3  11       14.88       14.67      7.04 o
  -9   3  11       47.29       58.25      5.46 o
  -8   3  11        1.74        1.28      5.69 o
  -7   3  11        1.82        5.36      5.54 o
  -6   3  11       44.55       49.60      6.13 o
  -5   3  11      496.78      475.86     14.03 o
  -4   3  11      142.48      149.78      5.81 o
  -3   3  11       42.51       46.28      5.12 o
  -2   3  11        6.07        9.21      6.65 o
  -1   3  11       16.98       17.55      7.72 o
   0   3  11        2.94       12.42      9.91 o
   1   3  11       75.42       71.24      9.91 o
   2   3  11       48.50       48.90      7.53 o
   4   3  11        0.29        3.95      8.83 o
   5   3  11       16.05       22.87      8.25 o
   6   3  11       34.14       30.49      7.49 o
   7   3  11        4.64        7.40     10.04 o
   8   3  11       20.19       16.58      7.24 o
   9   3  11       31.53       33.36      8.46 o
  10   3  11        1.50        5.41      5.88 o
  11   3  11        0.61        2.60      5.68 o
  12   3  11        1.48        1.74      5.26 o
  -9   4  11        6.86        5.70      6.06 o
  -8   4  11       44.28       45.09      5.49 o
  -7   4  11       24.52       25.09      5.20 o
  -6   4  11       79.96       82.40      6.13 o
  -5   4  11       14.09       16.88      6.08 o
  -4   4  11     3290.85     3324.05     49.07 o
  -3   4  11     2135.83     2190.95     22.18 o
  -2   4  11      106.51       98.55      5.86 o
  -1   4  11       32.03       41.27      8.26 o
   0   4  11       11.00       17.58      7.66 o
   1   4  11      156.53      129.00      9.91 o
   2   4  11       99.56       84.32      9.65 o
   3   4  11        1.94        7.80      9.12 o
   4   4  11        4.16        7.50     11.70 o
   5   4  11        0.12        4.85      8.73 o
   6   4  11        4.87        4.96      7.01 o
   7   4  11        2.17        6.52      7.64 o
   8   4  11        1.16       -1.55      7.10 o
   9   4  11        4.20        5.34      5.93 o
  10   4  11        0.02        3.70      7.20 o
  11   4  11        6.77        2.71      7.66 o
  12   4  11        1.26        5.05      7.99 o
  -9   5  11        4.81       11.07      6.08 o
  -8   5  11       11.75       10.61      5.24 o
  -7   5  11        0.51        2.51      5.61 o
  -6   5  11        5.99        7.70      5.52 o
  -5   5  11        4.10        8.47      6.24 o
  -4   5  11       60.42       75.01      5.24 o
  -3   5  11      156.83      169.58      6.12 o
  -2   5  11        1.74        3.70      4.77 o
  -1   5  11       16.13       18.86      6.41 o
   0   5  11       26.47       22.60      9.65 o
   1   5  11        0.59        3.83      7.80 o
   2   5  11       95.98      116.31      9.78 o
   3   5  11        0.17       -1.06      7.80 o
   5   5  11       26.48       26.70     13.08 o
   6   5  11        0.09       -1.88      7.84 o
   7   5  11       54.72       42.91      8.55 o
   8   5  11       18.86       14.95      7.29 o
   9   5  11       55.07       42.67      5.98 o
  10   5  11       44.43       44.02      6.96 o
  11   5  11        0.47        0.73      7.61 o
  12   5  11       12.75       15.47      7.33 o
  -8   6  11        7.14        6.80      5.86 o
  -7   6  11        0.99       11.39      5.48 o
  -6   6  11        0.32        2.02      6.00 o
  -5   6  11       57.80       54.14      7.20 o
  -4   6  11      446.85      462.16     13.85 o
  -3   6  11       27.44       34.77      4.50 o
  -2   6  11        5.92        4.62      4.67 o
  -1   6  11       42.59       48.60      5.67 o
   0   6  11        5.44        6.08      8.06 o
   1   6  11       51.92       49.03      8.19 o
   2   6  11      104.92       97.54     10.44 o
   3   6  11        3.14       -4.49      9.65 o
   4   6  11       81.76       88.15      8.19 o
   5   6  11       31.83       26.30     10.09 o
   6   6  11        1.88        4.72      8.43 o
   7   6  11       13.96       15.73      7.20 o
   8   6  11       19.57       22.87      7.85 o
   9   6  11      115.81       99.82     14.08 o
  10   6  11       12.86        9.39      7.52 o
  11   6  11        4.08        9.19      6.54 o
  12   6  11        1.06        5.30      7.14 o
  -8   7  11       10.18        6.88      7.05 o
  -7   7  11        4.77       12.51      6.86 o
  -6   7  11        0.64        2.44      6.03 o
  -5   7  11       14.47       19.31      4.98 o
  -4   7  11       20.03       20.30      4.35 o
  -3   7  11        5.88        7.34      4.21 o
  -2   7  11        0.28        8.21      4.44 o
  -1   7  11        5.16        0.93      5.32 o
   0   7  11       54.81       57.89      8.33 o
   1   7  11      251.45      230.80      9.25 o
   2   7  11      185.22      203.55     10.57 o
   3   7  11      109.55      106.92      8.46 o
   4   7  11        0.22       10.65      8.41 o
   5   7  11       16.55       18.97      6.33 o
   6   7  11      113.03       99.19     14.41 o
   7   7  11      201.80      202.67      8.91 o
   8   7  11       16.62       17.62      7.29 o
   9   7  11        0.34        2.76      7.37 o
  10   7  11        7.40       10.29      7.34 o
  11   7  11        4.63        8.15      6.21 o
  12   7  11       11.03        8.98      8.08 o
  -7   8  11        0.12        1.18      6.64 o
  -6   8  11        0.12       -8.28      6.10 o
  -5   8  11        2.14        0.77      4.02 o
  -4   8  11        7.70        7.37      4.31 o
  -3   8  11       20.45       30.09      4.11 o
  -2   8  11        0.96        8.22      4.41 o
  -1   8  11        4.22        5.50      5.42 o
   0   8  11        0.96        4.82      6.38 o
   1   8  11        1.46       10.76      7.60 o
   2   8  11      460.56      469.63     10.31 o
   3   8  11       75.83       76.79      8.19 o
   4   8  11      285.94      278.34      7.97 o
   5   8  11      158.94      165.79      7.83 o
   6   8  11      924.80      900.22     91.86 o
   7   8  11        2.32        3.76      7.75 o
   8   8  11        0.45        8.43      7.19 o
   9   8  11        0.07        6.64      7.70 o
  10   8  11        7.83        9.85      7.47 o
  11   8  11        4.03        2.78      7.66 o
  12   8  11        0.74        9.15      8.03 o
  -7   9  11        1.02        6.40      6.02 o
  -6   9  11        0.04        7.55      5.83 o
  -5   9  11        0.07        6.33      4.33 o
  -4   9  11        0.71        1.76      4.20 o
  -3   9  11        0.00        4.84      4.33 o
  -2   9  11        6.78        9.30      4.42 o
  -1   9  11       11.93       12.13      4.84 o
   0   9  11        1.00       11.60      8.65 o
   1   9  11       14.77       16.76      6.41 o
   2   9  11      197.86      193.52      8.16 o
   3   9  11      135.47      130.06      7.00 o
   4   9  11        4.93        7.97      6.30 o
   5   9  11        5.93        6.71      6.13 o
   6   9  11       12.18        8.92      6.60 o
   7   9  11        1.18        0.47      8.31 o
   8   9  11       52.07       57.01     11.37 o
   9   9  11        3.21        8.63      7.38 o
  10   9  11        0.99        1.21      7.66 o
  11   9  11        4.20       14.21      7.85 o
  -6  10  11        1.20       -1.05      6.11 o
  -5  10  11        0.09       -0.15      4.44 o
  -4  10  11       15.05       20.17      4.38 o
  -3  10  11       15.21       13.93      3.98 o
  -2  10  11        1.12        7.98      4.03 o
  -1  10  11       37.86       32.42      4.90 o
   0  10  11        8.93        7.76      6.47 o
   1  10  11       25.49       35.01      7.38 o
   2  10  11       70.91       77.50      6.55 o
   3  10  11        8.07       10.06      6.64 o
   4  10  11       90.53       96.24      6.51 o
   5  10  11       49.38       57.09      6.06 o
   6  10  11      106.51      109.83      9.28 o
   7  10  11       74.35       72.57      6.61 o
   8  10  11        6.18       10.90      7.77 o
   9  10  11        9.32       17.40      7.57 o
  10  10  11        3.89       10.06      7.66 o
  11  10  11        1.93        1.97      7.99 o
  -5  11  11       16.98       13.36      5.35 o
  -4  11  11        2.00       -1.60      4.52 o
  -3  11  11        1.07        3.57      4.27 o
  -2  11  11        0.53       -0.42      4.27 o
  -1  11  11        0.66        4.20      4.81 o
   0  11  11        1.46       -0.53      5.69 o
   1  11  11       32.54       32.20      6.01 o
   2  11  11       61.25       48.46      6.12 o
   3  11  11       56.34       54.27      6.89 o
   4  11  11        0.32        0.56      5.74 o
   5  11  11       41.32       46.96      5.92 o
   6  11  11        0.22        7.83      6.28 o
   7  11  11        4.80        6.93      6.29 o
   8  11  11       43.07       36.56      5.60 o
   9  11  11        1.16        7.60      7.52 o
  10  11  11        1.27        3.57      7.85 o
  11  11  11        2.60        6.54      7.33 o
  -4  12  11       66.17       83.94      4.91 o
  -3  12  11        2.50        9.34      4.31 o
  -2  12  11        0.63        3.12      4.19 o
  -1  12  11        4.59        6.26      5.28 o
   0  12  11        0.64        3.67      5.90 o
   1  12  11        0.21        2.84      5.60 o
   2  12  11       35.93       33.43      5.61 o
   3  12  11       25.40       27.74      6.62 o
   4  12  11       10.46       11.63      5.66 o
   5  12  11        0.00        0.88      5.87 o
   6  12  11        0.42       -2.70      5.48 o
   7  12  11        6.34       16.95      5.54 o
   8  12  11       32.84       32.04      5.90 o
   9  12  11        0.00        1.57      5.95 o
  10  12  11        8.70       13.97      6.25 o
  -3  13  11       16.34       17.73      4.47 o
  -2  13  11        4.51        9.51      4.49 o
  -1  13  11        0.01        5.38      4.33 o
   0  13  11        0.73        1.74      5.66 o
   1  13  11        8.70       12.46      6.09 o
   2  13  11        3.11        6.90      5.82 o
   3  13  11        1.37       -4.77      7.14 o
   4  13  11        0.62        1.68      5.93 o
   5  13  11        0.35        3.13      5.72 o
   6  13  11        5.46        5.98      5.58 o
   7  13  11       22.19       28.89      5.94 o
   8  13  11        9.54       10.36      5.85 o
   9  13  11       14.38       20.28      6.05 o
  -2  14  11        0.10        0.05      4.49 o
  -1  14  11        1.61        6.06      4.60 o
   0  14  11        0.05        5.05      5.83 o
   1  14  11        3.10        0.15      5.78 o
   2  14  11        4.43        8.13      5.79 o
   3  14  11        9.58       15.70      7.14 o
   4  14  11        0.41       -0.12      6.74 o
   5  14  11        1.59       13.38      5.72 o
   6  14  11        1.42       -1.01      5.98 o
   7  14  11        0.09        5.62      6.61 o
   8  14  11       47.37       49.42      6.26 o
   0  15  11        3.53        9.84      6.18 o
   1  15  11        2.55        6.09      6.50 o
   2  15  11        0.40        6.04      6.07 o
   3  15  11        0.02        5.67      6.02 o
   4  15  11        0.09       11.51      6.15 o
   5  15  11        1.94        1.81      6.02 o
   6  15  11        3.79        4.54      6.23 o
   7  15  11        1.05        2.02      6.36 o
  -4 -10  12        1.32       -2.73      6.86 o
  -3 -10  12        3.39        5.20      6.20 o
  -2 -10  12        0.19        7.84      6.56 o
  -1 -10  12        5.00        3.45      6.21 o
   0 -10  12        0.00       -2.28      6.61 o
  -6  -9  12        3.94        5.42      6.54 o
  -5  -9  12        1.32       -0.13      6.25 o
  -4  -9  12        2.01       11.32      5.93 o
  -3  -9  12       16.96       15.66      6.61 o
  -2  -9  12        0.62        6.30      5.82 o
  -1  -9  12        2.60       -1.50      5.53 o
   0  -9  12        0.04        3.18      5.54 o
   1  -9  12       20.70       22.73      6.49 o
   2  -9  12        1.37       -2.18      6.03 o
   3  -9  12       10.36       10.43      6.01 o
  -7  -8  12        8.69        0.70      7.21 o
  -6  -8  12        0.53       11.43      6.26 o
  -5  -8  12        0.08       -6.79      7.71 o
  -4  -8  12        9.47       14.53      5.70 o
  -3  -8  12       12.00       10.29      6.23 o
  -2  -8  12        0.06       -2.12      5.49 o
  -1  -8  12       23.41       26.73      5.89 o
   0  -8  12        6.73        5.66      6.86 o
   1  -8  12       40.71       31.92      5.95 o
   2  -8  12      120.63       86.34      7.14 o
   3  -8  12       32.45       19.81      5.97 o
   4  -8  12        0.88        1.94      5.73 o
  -8  -7  12        0.38        0.81     12.88 o
  -7  -7  12        0.00        1.87      7.05 o
  -6  -7  12        3.94        8.15      6.79 o
  -5  -7  12        3.31        2.47      6.60 o
  -4  -7  12        6.66       13.80      6.46 o
  -3  -7  12       10.69       13.25      5.88 o
  -2  -7  12        0.59        0.52      5.76 o
  -1  -7  12        2.31        7.41      5.82 o
   0  -7  12      111.66      112.57      6.04 o
   1  -7  12        5.10        6.54      5.98 o
   2  -7  12       15.61       21.32      7.92 o
   3  -7  12       24.19       23.32      5.99 o
   4  -7  12       25.79       33.65      7.08 o
   5  -7  12        9.12       17.49      6.65 o
  -8  -6  12        1.41        0.75      7.48 o
  -7  -6  12        0.27        6.30      7.75 o
  -6  -6  12        1.10       15.24      6.66 o
  -5  -6  12        4.81        4.29      6.38 o
  -4  -6  12       25.46       27.31      5.96 o
  -3  -6  12        6.60        9.21      6.23 o
  -2  -6  12        8.68        8.41      5.30 o
  -1  -6  12        0.17        4.66      5.83 o
   0  -6  12       15.26       16.90      5.84 o
   1  -6  12      162.73      151.40      6.90 o
   2  -6  12        7.65        6.78      5.37 o
   3  -6  12        3.88        4.84      5.61 o
   4  -6  12       33.97       37.27      5.37 o
   5  -6  12        6.09        3.43      5.48 o
   6  -6  12        0.25        7.62      6.03 o
  -9  -5  12        0.58        1.99      6.36 o
  -8  -5  12        2.53        2.93      7.11 o
  -7  -5  12        1.57        5.80      6.73 o
  -6  -5  12        0.60        5.73      6.51 o
  -5  -5  12        2.62        8.50      5.98 o
  -4  -5  12        1.05       -2.38      5.77 o
  -3  -5  12        1.66        6.68      5.86 o
  -2  -5  12        0.17        0.48      7.33 o
  -1  -5  12       14.86       14.30      6.19 o
   0  -5  12        0.54        4.55      6.19 o
   1  -5  12        9.71       15.41      6.52 o
   2  -5  12       20.33       15.75      5.76 o
   3  -5  12       22.70       18.91      5.19 o
   4  -5  12       13.28       25.48      5.69 o
   5  -5  12      107.60       73.06      7.01 o
   6  -5  12        3.47       10.06      6.82 o
   7  -5  12        0.62        7.79     13.61 o
  -9  -4  12        4.30       11.56      5.75 o
  -8  -4  12        8.43        9.20      5.51 o
  -7  -4  12        0.02        5.23      6.75 o
  -6  -4  12       15.95       16.48      6.13 o
  -5  -4  12        3.27        7.76      7.13 o
  -4  -4  12        7.97       11.96      6.96 o
  -3  -4  12        0.45       10.12      6.91 o
  -2  -4  12      100.34       84.29      6.75 o
  -1  -4  12       50.27       65.75      7.43 o
   0  -4  12       24.82       31.44      7.33 o
   1  -4  12        0.03       -0.21      5.67 o
   2  -4  12       36.01       42.47      6.38 o
   3  -4  12        8.33        5.79      6.22 o
   4  -4  12       48.46       59.01      7.34 o
   5  -4  12      122.08       85.73     13.08 o
   6  -4  12        3.67       19.12      6.57 o
   7  -4  12        5.96       15.61      6.86 o
   8  -4  12        0.24       -2.14      7.13 o
  -9  -3  12        0.47        4.70      6.21 o
  -8  -3  12        0.42        3.43      5.66 o
  -7  -3  12        5.19        8.12      5.66 o
  -6  -3  12        1.27        7.79      6.50 o
  -5  -3  12        0.20        9.92      7.01 o
  -4  -3  12        0.15        4.24      6.77 o
  -3  -3  12        8.67       21.01      7.29 o
  -2  -3  12      111.27       81.63      7.34 o
  -1  -3  12       28.30       41.15      7.05 o
   0  -3  12        0.17        1.36      5.96 o
   1  -3  12        0.00        5.40      5.98 o
   2  -3  12        5.52       18.88      7.93 o
   3  -3  12        7.37       10.83      6.77 o
   4  -3  12       17.66       19.12      6.25 o
   5  -3  12       70.85       62.32      7.38 o
   6  -3  12        6.67        7.86      5.84 o
   7  -3  12       20.31       19.78      5.72 o
   8  -3  12        0.02        4.66      5.74 o
   9  -3  12       10.47        8.06      5.47 o
  -9  -2  12       32.50       28.22      5.70 o
  -8  -2  12       10.97        9.72      5.82 o
  -7  -2  12        3.21        8.91      5.31 o
  -6  -2  12       25.39       28.26      5.73 o
  -5  -2  12       13.64        8.94      6.87 o
  -4  -2  12        0.02        2.84      6.91 o
  -3  -2  12        0.80        7.31      6.96 o
  -2  -2  12        0.13        8.28      7.40 o
  -1  -2  12        0.01        0.93      7.10 o
   0  -2  12       15.09       20.39      6.27 o
   1  -2  12       50.80       60.86      7.81 o
   2  -2  12        0.83       13.08      7.20 o
   3  -2  12        2.24       10.77      7.01 o
   4  -2  12        9.18        7.33      5.79 o
   5  -2  12       33.14       37.66      5.33 o
   6  -2  12        0.06       -1.18      5.82 o
   7  -2  12       62.98       59.16      6.02 o
   8  -2  12        0.99        9.67      5.64 o
   9  -2  12       17.38       17.29      5.29 o
  -9  -1  12        0.03        1.37      5.43 o
  -8  -1  12       69.56       62.30      6.37 o
  -7  -1  12        5.10        6.94      6.13 o
  -6  -1  12       15.56       21.85      6.35 o
  -5  -1  12        0.00        2.04      6.16 o
  -4  -1  12        0.00       -0.43      7.24 o
  -3  -1  12        1.40        2.97      7.85 o
  -2  -1  12        0.02        5.27      7.45 o
  -1  -1  12        5.03       15.14      6.54 o
   0  -1  12        9.59       15.75      6.36 o
   1  -1  12       77.33       77.21      7.92 o
   2  -1  12        2.18        2.16      8.03 o
   3  -1  12        0.43        5.17      6.87 o
   4  -1  12       12.53       15.58      5.85 o
   5  -1  12        5.18        7.64      5.69 o
   6  -1  12        2.95        7.07      5.31 o
   7  -1  12        4.45       15.43      5.82 o
   8  -1  12        0.84       11.84      5.45 o
   9  -1  12        8.71       10.50      5.37 o
  10  -1  12        8.33       12.33      6.06 o
  -9   0  12        0.64        3.14      6.27 o
  -8   0  12        0.02       -5.22      5.17 o
  -7   0  12        1.85        7.74      5.99 o
  -6   0  12        8.55       10.58      5.90 o
  -5   0  12        0.43        2.45      6.15 o
  -4   0  12       10.27       19.64      7.45 o
  -3   0  12       10.52       14.69      6.96 o
  -2   0  12        6.44       11.19      6.30 o
  -1   0  12        6.78       10.52      6.60 o
   0   0  12       57.85       44.25      6.66 o
   1   0  12      416.36      377.53      7.97 o
   2   0  12       53.29       48.84      8.54 o
   3   0  12       50.86       47.55      6.47 o
   4   0  12        1.42        0.84      6.00 o
   5   0  12       10.35        4.78      5.31 o
   6   0  12        5.51       10.74      5.66 o
   7   0  12        8.09       11.48      5.82 o
   8   0  12        4.48        3.08      5.38 o
   9   0  12        0.04       -1.77      5.22 o
  10   0  12        0.08        5.20      5.56 o
  -9   1  12        5.17        6.25      5.89 o
  -8   1  12        0.84        2.71      6.27 o
  -7   1  12        0.00        4.49      5.60 o
  -6   1  12       12.09       13.24      5.87 o
  -5   1  12       11.38       16.23      6.27 o
  -4   1  12       41.06       44.67      6.27 o
  -3   1  12        6.90        1.34      5.78 o
  -2   1  12        5.25        6.28      6.32 o
  -1   1  12       63.95       55.20      7.23 o
   0   1  12      249.98      216.60      9.68 o
   1   1  12        4.46        6.87      7.02 o
   2   1  12      207.79      218.31      6.89 o
   3   1  12       37.63       42.94      6.72 o
   4   1  12       19.81       29.83      6.23 o
   5   1  12       21.02       16.23      6.14 o
   6   1  12        2.31        8.41      5.64 o
   7   1  12        4.33        3.63      5.61 o
   8   1  12        2.84        2.75      5.37 o
   9   1  12        1.29        6.32      5.16 o
  10   1  12        1.40        5.93      5.31 o
  -9   2  12        0.46        6.05      6.01 o
  -8   2  12        9.65        8.42      6.86 o
  -7   2  12        8.38        7.94      5.62 o
  -6   2  12       78.34       83.45      6.38 o
  -5   2  12      778.85      749.23     14.88 o
  -4   2  12       28.66       33.95      6.14 o
  -3   2  12       23.70       24.24      6.36 o
  -2   2  12       74.56       68.43      7.23 o
  -1   2  12       82.79       61.94      8.07 o
   0   2  12      176.39      215.05     11.50 o
   1   2  12      283.34      334.80     11.83 o
   2   2  12       67.46       70.86      8.03 o
   3   2  12       27.97       30.81      7.44 o
   4   2  12        6.35        7.85      6.61 o
   5   2  12       15.59       20.84      6.08 o
   6   2  12        7.78       10.49      5.84 o
   7   2  12        5.71        7.03      5.96 o
   8   2  12        0.00        3.91      5.87 o
   9   2  12        1.38        4.14      5.52 o
  10   2  12        0.66        3.39      5.58 o
  11   2  12        0.17        3.03      7.79 o
  -9   3  12        1.67        3.49      6.04 o
  -8   3  12        9.48        7.37      5.91 o
  -7   3  12       11.33       18.52      7.63 o
  -6   3  12       53.01       53.86      5.78 o
  -5   3  12      545.07      532.24     10.67 o
  -4   3  12       16.76       18.79      5.82 o
  -3   3  12        1.00        6.01      5.51 o
  -2   3  12        0.00       -0.02      7.13 o
  -1   3  12        6.84        6.34     10.18 o
   0   3  12       27.99       16.12      8.19 o
   1   3  12       89.03       82.74     10.18 o
   2   3  12        5.04        7.40      9.38 o
   3   3  12        1.50        2.91      9.12 o
   4   3  12       33.94       27.80     10.79 o
   5   3  12       18.41       22.40      8.34 o
   6   3  12        1.17        1.27      7.28 o
   7   3  12       40.26       40.21      7.81 o
   8   3  12        0.15        6.63      7.01 o
   9   3  12        0.69        6.48     10.31 o
  10   3  12        1.10        4.16      7.38 o
  11   3  12        0.02       -1.72      5.16 o
  -9   4  12        2.72        4.34      5.71 o
  -8   4  12        0.00        3.51      5.86 o
  -7   4  12       17.53       20.77      6.17 o
  -6   4  12       17.99       21.96      5.69 o
  -5   4  12       86.32       87.62      5.77 o
  -4   4  12        2.75        2.13      5.02 o
  -3   4  12       88.01       81.25      5.88 o
  -2   4  12       19.22       14.25      8.58 o
  -1   4  12       16.10        8.85      8.76 o
   0   4  12       63.37       90.93     10.57 o
   1   4  12       17.60       20.88      9.65 o
   2   4  12       47.81       62.25      9.78 o
   3   4  12        1.88        0.26      7.80 o
   5   4  12       25.31       26.62      9.37 o
   6   4  12       55.47       53.55      8.52 o
   7   4  12        2.80        1.72     10.31 o
   8   4  12        3.00        8.24      7.05 o
   9   4  12        0.01        5.83      7.29 o
  10   4  12       28.56       23.49      7.71 o
  11   4  12        1.31        9.48      6.98 o
  -8   5  12       15.32       14.21      5.53 o
  -7   5  12       12.63       14.91      5.50 o
  -6   5  12        2.24        0.34      5.49 o
  -5   5  12      110.99      112.51      6.62 o
  -4   5  12       95.51      105.57      4.94 o
  -3   5  12      244.14      229.58      6.11 o
  -2   5  12        2.06        4.44      4.72 o
  -1   5  12       19.45       18.90      6.89 o
   0   5  12       52.84       75.07     10.44 o
   1   5  12      341.54      292.95     11.37 o
   2   5  12      137.48      160.85     10.57 o
   3   5  12        6.02        3.70      7.93 o
   4   5  12      135.56      155.56     10.44 o
   5   5  12      105.33       99.90     12.20 o
   6   5  12       71.87       71.37     12.95 o
   7   5  12       25.65       19.71      8.22 o
   8   5  12        1.38        7.73      7.20 o
   9   5  12        5.46        6.41      7.38 o
  10   5  12        0.00        0.80      7.71 o
  11   5  12       25.12       23.96      7.94 o
  -8   6  12        3.66        8.84      6.12 o
  -7   6  12        3.55        6.76      5.65 o
  -6   6  12        0.71        3.61      5.64 o
  -5   6  12        0.50        7.02      7.86 o
  -4   6  12        0.04       -0.49      5.00 o
  -3   6  12       28.54       30.92      4.73 o
  -2   6  12        7.18        8.53      4.85 o
  -1   6  12      333.82      330.31      8.12 o
   0   6  12      340.90      350.72     10.18 o
   1   6  12       34.09       26.43      9.91 o
   2   6  12       22.74       30.26      8.19 o
   3   6  12       11.39       12.03      8.06 o
   4   6  12      185.63      180.29      8.72 o
   5   6  12      120.24      116.27     14.36 o
   6   6  12       67.92       75.36      9.44 o
   7   6  12       15.16       20.81      8.22 o
   8   6  12        0.25        3.45      7.60 o
   9   6  12        0.92        6.48      7.29 o
  10   6  12        7.62        5.76      7.85 o
  11   6  12        3.75        8.23      7.07 o
  -7   7  12        0.01        6.41      7.94 o
  -6   7  12        9.02        7.93      5.89 o
  -5   7  12       26.30       29.77      6.00 o
  -4   7  12       12.82       16.61      4.42 o
  -3   7  12        6.60        7.14      4.82 o
  -2   7  12        0.22       -1.04      4.27 o
  -1   7  12      216.58      227.90      6.81 o
   0   7  12       11.50        8.85      8.06 o
   1   7  12       49.66       48.77      8.19 o
   2   7  12        2.62       16.25      8.06 o
   3   7  12      100.20      108.51      8.46 o
   4   7  12      315.34      314.09     10.05 o
   5   7  12      191.70      184.85      8.90 o
   6   7  12      136.80      127.25     10.47 o
   7   7  12       78.79       81.98      8.88 o
   8   7  12        0.19       -1.48      7.84 o
   9   7  12       13.81       15.12      8.09 o
  10   7  12       10.00       10.50      7.71 o
  11   7  12        7.75       12.23      7.05 o
  -7   8  12        7.05        7.45      6.61 o
  -6   8  12        1.11       -4.77      6.43 o
  -5   8  12       10.43       18.91      4.80 o
  -4   8  12       11.31        8.11      4.62 o
  -3   8  12        0.08       -0.95      4.54 o
  -2   8  12       32.50       27.06      4.85 o
  -1   8  12      149.62      137.71      5.93 o
   0   8  12       65.13       63.30     10.04 o
   1   8  12        1.27        6.61      7.80 o
   2   8  12       19.33       16.26      7.93 o
   3   8  12      103.86      109.83      8.46 o
   4   8  12        1.79        6.48      9.91 o
   5   8  12        1.16        4.69      6.95 o
   6   8  12     1003.41     1019.34     39.99 o
   7   8  12        0.09        8.52      8.75 o
   8   8  12       35.26       37.25      8.11 o
   9   8  12       17.43       20.14      8.85 o
  10   8  12        6.35       -1.83      7.90 o
  11   8  12        0.01        4.61      7.14 o
  -6   9  12        8.71        8.16      6.64 o
  -5   9  12        0.02        1.65      4.32 o
  -4   9  12        1.31        1.70      4.23 o
  -3   9  12       14.67       14.72      4.68 o
  -2   9  12        9.03       11.66      4.40 o
  -1   9  12      553.00      494.90      6.81 o
   0   9  12       22.71       26.82      6.81 o
   1   9  12      104.88       91.72      9.12 o
   2   9  12       50.97       46.65      8.46 o
   3   9  12        3.02        6.74      8.33 o
   4   9  12       81.39       55.50     45.99 o
   5   9  12        1.47        0.84      7.48 o
   6   9  12        0.69       11.94      6.37 o
   7   9  12        0.10        4.80      6.10 o
   8   9  12       33.51       33.72      7.62 o
   9   9  12        0.08        0.27      7.61 o
  10   9  12        4.45        4.43      7.76 o
  11   9  12        1.24       -6.38      8.03 o
  -5  10  12       18.94       15.47      4.39 o
  -4  10  12        0.42        0.48      4.66 o
  -3  10  12        5.03        5.58      4.28 o
  -2  10  12        0.03        1.48      4.23 o
  -1  10  12        0.89        4.30      5.53 o
   0  10  12       76.32       62.67      6.60 o
   1  10  12      427.90      378.98     17.63 o
   2  10  12       14.22       12.92      6.96 o
   3  10  12        1.84        9.96      6.91 o
   4  10  12       13.43        9.79      8.67 o
   5  10  12       15.25       15.32      6.21 o
   6  10  12       64.04       59.28      6.45 o
   7  10  12       32.66       28.03      6.01 o
   8  10  12       34.62       35.71      6.14 o
   9  10  12       10.19        9.18      8.30 o
  10  10  12        1.54        3.57      7.94 o
  11  10  12        1.14        5.15      8.22 o
  -5  11  12        0.00       -0.62      5.42 o
  -4  11  12        0.37        6.15      4.55 o
  -3  11  12        0.13        7.91      4.39 o
  -2  11  12        0.84        3.15      4.53 o
  -1  11  12        1.55        4.44      5.21 o
   0  11  12       31.77       24.18      7.08 o
   1  11  12        0.46        6.27      6.25 o
   2  11  12        0.05        1.41      6.51 o
   3  11  12        0.14        0.44      7.27 o
   4  11  12       12.42        8.18      8.26 o
   5  11  12       15.56       15.59      6.22 o
   6  11  12        1.89        3.52      6.48 o
   7  11  12        0.06        5.25      6.66 o
   8  11  12        1.64        1.14      5.79 o
   9  11  12        0.56        4.44      6.00 o
  10  11  12       12.21       18.00      7.90 o
  -4  12  12        4.61        9.34      4.76 o
  -3  12  12        0.06        6.07      4.80 o
  -2  12  12        1.39        2.22      4.59 o
  -1  12  12        3.21        7.71      5.33 o
   0  12  12       43.48       26.72      6.19 o
   1  12  12        6.08       11.21      6.35 o
   2  12  12        0.01        2.49      6.34 o
   3  12  12        7.02       13.47      6.22 o
   4  12  12        3.95        3.21      7.12 o
   5  12  12        6.91       12.91      6.41 o
   6  12  12        1.28        5.38      6.01 o
   7  12  12        2.31        2.85      5.87 o
   8  12  12        1.83        3.21      6.08 o
   9  12  12        5.28        0.25      6.29 o
  10  12  12        5.09        6.66      6.13 o
  -2  13  12        2.53        8.05      4.65 o
  -1  13  12        8.43        9.72      5.54 o
   0  13  12       60.78       61.64      6.53 o
   1  13  12        0.04        3.09      5.97 o
   2  13  12        0.00        3.18      6.73 o
   3  13  12        0.01        1.06      6.12 o
   4  13  12        2.14       12.64      6.92 o
   5  13  12        4.50        8.25      6.14 o
   6  13  12        3.87        7.22      5.98 o
   7  13  12        2.06        3.06      6.07 o
   8  13  12        2.09        5.60      6.40 o
   9  13  12        2.53       11.39      7.39 o
  -1  14  12        1.92        2.15      5.51 o
   0  14  12        0.63        3.56      6.12 o
   1  14  12        2.01        2.26      6.43 o
   2  14  12        1.18        3.80      6.41 o
   3  14  12        0.11        6.84      6.36 o
   4  14  12        1.81        1.00      7.53 o
   5  14  12        8.11       14.66      6.06 o
   6  14  12        1.24        2.99      6.36 o
   7  14  12        1.05        6.22      6.18 o
   8  14  12        4.92       11.55      6.30 o
   2  15  12        0.19        5.87      6.60 o
   3  15  12        7.90        0.43      6.33 o
   4  15  12        3.57        4.42      8.38 o
   5  15  12        9.15       10.16      6.97 o
   6  15  12        4.04        9.32      7.40 o
  -4  -9  13        1.74        0.31      6.53 o
  -3  -9  13        7.03       11.66      6.43 o
  -2  -9  13        0.97        0.40      6.52 o
  -1  -9  13        3.13       11.52      6.45 o
   0  -9  13        7.79        4.15      6.28 o
  -5  -8  13        0.29        8.78      6.48 o
  -4  -8  13        1.73        2.23      5.91 o
  -3  -8  13        5.22        6.97      5.84 o
  -2  -8  13        0.43        3.41      6.12 o
  -1  -8  13        2.12        4.26      6.08 o
   0  -8  13        0.40       -1.91      7.00 o
   1  -8  13        2.57        5.02      8.99 o
   2  -8  13       19.60       15.31      6.19 o
   3  -8  13       15.71       12.22      6.21 o
  -7  -7  13        0.54        4.35      6.63 o
  -6  -7  13        0.29        5.45      6.12 o
  -5  -7  13        0.29        6.36      6.48 o
  -4  -7  13        6.07       11.55      6.80 o
  -3  -7  13        0.22        9.34      6.68 o
  -2  -7  13        3.05        8.25      6.04 o
  -1  -7  13        1.59        2.72      6.12 o
   0  -7  13       23.22       15.73      6.26 o
   1  -7  13        0.53        1.36      6.98 o
   2  -7  13       50.40       46.93      6.65 o
   3  -7  13       11.73       10.57      5.66 o
   4  -7  13        0.03        4.57      6.94 o
  -7  -6  13        0.82        6.83      6.49 o
  -6  -6  13        1.19        5.56      5.98 o
  -5  -6  13        4.94       12.55      7.11 o
  -4  -6  13        0.67       -1.24      8.79 o
  -3  -6  13        9.09        5.95      6.51 o
  -2  -6  13        0.00        6.63      7.29 o
  -1  -6  13        0.62        5.41      8.92 o
   0  -6  13        0.34        2.18      5.98 o
   1  -6  13        2.64        7.75      6.57 o
   2  -6  13        9.80       14.57      6.26 o
   3  -6  13      159.87      114.91      6.53 o
   4  -6  13        0.90        6.60      6.05 o
   5  -6  13        0.38       -1.42      6.02 o
  -8  -5  13        7.81        7.12      6.80 o
  -7  -5  13        2.84        6.65      7.80 o
  -6  -5  13        1.47        0.73      7.66 o
  -5  -5  13        0.34        1.65      6.41 o
  -4  -5  13       43.12       28.65      6.07 o
  -3  -5  13        4.65        9.46      5.88 o
  -2  -5  13       14.05       13.91      7.33 o
  -1  -5  13        4.41       10.42      7.38 o
   0  -5  13       12.24       20.17      7.29 o
   1  -5  13       23.27       17.31      7.47 o
   2  -5  13        0.63        3.77      6.29 o
   3  -5  13       19.78       17.44      6.42 o
   4  -5  13       20.37       19.36      6.53 o
   5  -5  13        2.92        7.31      6.20 o
   6  -5  13        0.86        0.46      7.01 o
  -8  -4  13        6.10        7.60      7.40 o
  -7  -4  13       46.85       48.56     10.57 o
  -6  -4  13        0.02        2.76      6.59 o
  -5  -4  13        0.69       -2.03      7.15 o
  -4  -4  13        1.82        7.63      6.29 o
  -3  -4  13       19.28       34.11      7.34 o
  -2  -4  13        0.95       10.04      7.10 o
  -1  -4  13        1.53        8.19      7.05 o
   0  -4  13       11.94       19.99      7.24 o
   1  -4  13        4.91        1.55      6.96 o
   2  -4  13        0.33        7.43      7.33 o
   3  -4  13        0.84        5.58      7.14 o
   4  -4  13        0.00        5.78      6.38 o
   5  -4  13       27.00       20.90      7.52 o
   6  -4  13        0.64        7.40      9.12 o
   7  -4  13        2.46        3.50      7.11 o
  -8  -3  13       21.78       21.35      7.06 o
  -7  -3  13        2.60       -1.04      6.57 o
  -6  -3  13        8.88       14.52      8.39 o
  -5  -3  13        2.86        1.62      7.34 o
  -4  -3  13        0.80       -0.73      7.05 o
  -3  -3  13        0.04       10.03      7.23 o
  -2  -3  13        1.58        5.79      7.01 o
  -1  -3  13        0.08        2.91      7.15 o
   0  -3  13        0.89        4.16      7.10 o
   1  -3  13        0.60        3.56      8.28 o
   2  -3  13       15.87        9.00      6.96 o
   3  -3  13        2.80        4.89      7.09 o
   4  -3  13        3.38        4.67      7.66 o
   5  -3  13        9.63        5.92      6.54 o
   6  -3  13        4.33        7.30      6.03 o
   7  -3  13       23.96       17.60      7.01 o
   8  -3  13        0.06        4.34      5.66 o
  -9  -2  13        0.30        0.92      6.34 o
  -8  -2  13        0.95        1.39      6.69 o
  -7  -2  13        3.07       11.69      6.62 o
  -6  -2  13        0.02        1.10      7.93 o
  -5  -2  13        4.95        8.99      7.20 o
  -4  -2  13       20.01       25.39      7.24 o
  -3  -2  13        1.53        2.29      7.24 o
  -2  -2  13       11.63       21.21      7.90 o
  -1  -2  13        0.13        0.33      7.70 o
   0  -2  13        6.74       -0.98      7.40 o
   1  -2  13        1.98        2.63      7.91 o
   2  -2  13       30.52       19.50      7.24 o
   3  -2  13        0.01        3.30      7.10 o
   4  -2  13        3.39        3.28      6.38 o
   5  -2  13       19.69       27.94      7.34 o
   6  -2  13        7.69        6.38      5.87 o
   7  -2  13       29.02       31.81      5.73 o
   8  -2  13        0.04        2.09      5.72 o
  -9  -1  13        0.08        4.37      6.14 o
  -8  -1  13        0.16        4.37      6.52 o
  -7  -1  13        0.02        1.65      5.38 o
  -6  -1  13        0.64        6.06      5.80 o
  -5  -1  13       29.62       28.04      7.24 o
  -4  -1  13        0.21        1.45      7.10 o
  -3  -1  13        6.96        8.96      8.41 o
  -2  -1  13        2.13        5.59      7.66 o
  -1  -1  13        8.79       10.70      6.67 o
   0  -1  13        4.25        5.43      6.32 o
   1  -1  13        0.04        3.15      6.57 o
   2  -1  13        4.45        7.07      6.12 o
   3  -1  13        2.10        3.47      7.56 o
   4  -1  13        1.77        2.38      6.08 o
   5  -1  13        1.58       -0.36      5.72 o
   6  -1  13       20.32       18.57      5.90 o
   7  -1  13        2.87       -0.12      5.52 o
   8  -1  13        8.06        3.42      5.25 o
   9  -1  13        2.00        4.67      5.62 o
  -9   0  13        0.59        1.47      6.11 o
  -8   0  13        0.73        5.67      5.79 o
  -7   0  13        1.38       -2.27      6.07 o
  -6   0  13        6.97        8.58      6.41 o
  -5   0  13        9.38        6.84      7.19 o
  -4   0  13        1.42       -0.07      7.20 o
  -3   0  13        8.37        8.11      6.96 o
  -2   0  13       19.15       20.87      6.85 o
  -1   0  13        1.38        5.38      6.77 o
   0   0  13       36.51       45.96      7.14 o
   1   0  13       23.02       24.70      6.88 o
   2   0  13      104.89      105.31      7.02 o
   3   0  13        2.87        4.35      6.57 o
   4   0  13        7.64       12.42      5.85 o
   5   0  13       10.45       16.45      5.97 o
   6   0  13        0.08        5.69      5.85 o
   7   0  13        0.02       11.01      5.90 o
   8   0  13        1.63        4.62      5.68 o
   9   0  13        0.06        4.09      5.76 o
  -9   1  13        0.09        0.68      6.12 o
  -8   1  13        5.67        8.62      6.40 o
  -7   1  13        8.12       11.98      5.77 o
  -6   1  13        4.51        4.38      6.05 o
  -5   1  13       11.43       15.34      6.99 o
  -4   1  13        0.49        1.45      7.60 o
  -3   1  13        0.52        4.13      6.39 o
  -2   1  13       14.17       23.44      6.84 o
  -1   1  13        1.25        2.83      7.62 o
   0   1  13       15.82       17.04      8.46 o
   1   1  13       35.58       31.63      7.32 o
   2   1  13        1.94        0.47      6.94 o
   3   1  13       12.01       20.82      6.88 o
   4   1  13        1.82        3.71      6.21 o
   5   1  13        5.15       11.66      6.31 o
   6   1  13        2.12       10.09      5.69 o
   7   1  13        0.00        2.68      5.81 o
   8   1  13        1.13        0.82      5.62 o
   9   1  13        3.48        9.31      6.28 o
  10   1  13        3.17        3.87      5.50 o
  -8   2  13        8.45        6.95      6.53 o
  -7   2  13        4.63       10.08      5.76 o
  -6   2  13        2.90        9.68      6.08 o
  -5   2  13       66.41       76.30      6.36 o
  -4   2  13       54.48       55.82      6.84 o
  -3   2  13        1.05        3.50      6.60 o
  -2   2  13       10.52        6.22      7.27 o
  -1   2  13        8.70        8.43      8.49 o
   0   2  13       32.56       42.55     10.31 o
   1   2  13       22.51       22.60     10.18 o
   2   2  13      186.31      207.56      8.88 o
   3   2  13        9.85        7.63      6.05 o
   4   2  13       53.03       49.69      6.71 o
   5   2  13       11.92       11.46      6.25 o
   6   2  13        6.70        5.99      6.27 o
   7   2  13        1.03        7.45      5.79 o
   8   2  13        0.99        3.48      5.97 o
   9   2  13        0.22        0.36      5.91 o
  10   2  13        8.19        9.91      6.59 o
  -8   3  13        2.48        6.21      5.97 o
  -7   3  13        3.28        0.03      6.33 o
  -6   3  13       62.48       53.78      5.87 o
  -5   3  13       11.84       14.42      6.00 o
  -4   3  13        8.18       10.87      6.57 o
  -3   3  13       48.34       43.16      7.11 o
  -2   3  13      338.67      386.14      9.73 o
  -1   3  13       19.62       48.24      8.85 o
   0   3  13        9.80       11.10      9.78 o
   1   3  13        3.36        1.03      8.73 o
   2   3  13       48.11       59.60      9.65 o
   3   3  13        7.28       10.70      9.25 o
   4   3  13       55.75       48.97     13.04 o
   5   3  13        8.96        8.42      9.31 o
   6   3  13        0.00        4.36      8.35 o
   7   3  13        0.33        2.11      8.19 o
   8   3  13        4.96       12.06      7.92 o
   9   3  13        0.84        0.59      5.78 o
  10   3  13        0.56        3.90      6.38 o
  -8   4  13        1.96        3.95      6.61 o
  -7   4  13        0.88        0.23      5.53 o
  -6   4  13        1.04        9.84      6.64 o
  -5   4  13       10.87       14.98      6.45 o
  -4   4  13       41.48       43.27      5.30 o
  -3   4  13       82.68       82.82      5.75 o
  -2   4  13      301.81      336.05     13.09 o
  -1   4  13       35.44       14.93      7.80 o
   0   4  13       13.37       20.35      8.33 o
   1   4  13       37.95       25.64     10.04 o
   2   4  13        0.12       -5.42      8.06 o
   3   4  13        2.54       11.23      9.65 o
   4   4  13      125.64      132.56      8.99 o
   5   4  13        2.75        5.68     11.63 o
   6   4  13       47.45       49.23      9.30 o
   7   4  13        2.29        4.64      7.66 o
   8   4  13        1.40        1.21      7.90 o
   9   4  13       11.41       10.04     10.84 o
  10   4  13        3.50       -7.53     11.10 o
  -8   5  13        9.22        4.79      6.22 o
  -7   5  13        0.08       -0.91      5.89 o
  -6   5  13        0.61        5.87      5.97 o
  -5   5  13       18.15        6.54      6.39 o
  -4   5  13       21.34       19.91      5.68 o
  -3   5  13      274.80      264.89      6.43 o
  -2   5  13        3.26       -0.12      7.63 o
  -1   5  13       81.46      111.40      7.80 o
   0   5  13       63.45       72.95      8.85 o
   1   5  13        1.38       -4.36      8.33 o
   2   5  13       68.28       79.69      9.78 o
   3   5  13        0.67       -3.70      9.91 o
   4   5  13        0.85        5.81      7.80 o
   6   5  13        9.21        8.82      9.74 o
   7   5  13        1.21        4.75      8.32 o
   8   5  13       18.30       29.47     12.03 o
   9   5  13        3.21        9.11      7.85 o
  10   5  13        1.24        2.31      7.94 o
  11   5  13       20.28       11.06      8.08 o
  -7   6  13       16.59       22.60      6.85 o
  -6   6  13        3.89        6.23      6.88 o
  -5   6  13        1.39       -1.01      6.60 o
  -4   6  13        0.92       -0.65      5.17 o
  -3   6  13       52.17       48.53      5.58 o
  -2   6  13       15.43       14.96      6.14 o
  -1   6  13        1.65        1.27      7.13 o
   0   6  13       40.92       23.26     10.70 o
   1   6  13       66.28       72.42      8.19 o
   2   6  13       90.77       91.85      8.19 o
   3   6  13      285.83      270.06      8.99 o
   4   6  13      616.90      661.15     11.77 o
   5   6  13      577.78      567.37     11.11 o
   6   6  13      102.38       97.72     12.40 o
   7   6  13        0.28        2.91     13.22 o
   8   6  13        4.24       -4.12      7.98 o
   9   6  13       26.91       24.27      8.26 o
  10   6  13        0.61        1.16      8.30 o
  11   6  13        8.95        6.30      8.27 o
  -7   7  13        1.13        2.86      6.35 o
  -6   7  13        9.84        4.86      5.95 o
  -5   7  13        5.14        8.95      5.88 o
  -4   7  13       45.91       42.98      5.06 o
  -3   7  13       38.15       39.33      4.78 o
  -2   7  13        5.02        2.39      6.51 o
  -1   7  13       12.08       23.31      7.86 o
   0   7  13       31.78       24.32      8.46 o
   1   7  13       48.41       57.89      8.46 o
   2   7  13       78.95       83.13      9.12 o
   3   7  13        1.04        7.27      7.93 o
   4   7  13      505.94      513.92     10.44 o
   5   7  13      137.27      157.15      8.72 o
   6   7  13      413.46      446.71     23.53 o
   7   7  13      125.93      125.96     10.33 o
   8   7  13       14.78       22.01      8.41 o
   9   7  13        2.24        4.99      7.99 o
  10   7  13        2.83        0.57      7.75 o
  11   7  13        0.03        1.52      8.13 o
  -6   8  13        3.20       11.49      5.91 o
  -5   8  13        0.61        7.08      6.94 o
  -4   8  13        5.08        4.71      4.57 o
  -3   8  13       66.85       63.63      4.93 o
  -2   8  13       28.18       28.99      5.26 o
  -1   8  13      167.87      154.14      7.80 o
   0   8  13       21.35       28.55      8.72 o
   1   8  13        5.12        8.06      8.19 o
   2   8  13       27.06       35.42     10.04 o
   3   8  13        2.90        4.89      9.91 o
   4   8  13      102.93      109.70      8.59 o
   5   8  13       15.22       17.18      8.06 o
   6   8  13       84.24       88.68      9.11 o
   7   8  13       37.44       40.20     10.06 o
   8   8  13        9.67       14.87      8.50 o
   9   8  13        0.47       -0.51      8.18 o
  10   8  13        0.07        5.70      8.52 o
  -5   9  13        0.80        0.51      5.20 o
  -4   9  13        2.01        2.23      4.60 o
  -3   9  13        0.52        1.91      4.71 o
  -2   9  13        0.49        3.63      4.44 o
  -1   9  13        1.31        1.25      5.61 o
   0   9  13        0.22       14.80      8.72 o
   1   9  13       11.89       17.84      8.72 o
   2   9  13       14.99       22.47      8.33 o
   3   9  13        5.68        4.76      8.19 o
   4   9  13       18.17       16.65      8.46 o
   5   9  13      193.25      163.50      9.12 o
   6   9  13        7.96       13.22      7.92 o
   7   9  13       10.12        9.68      7.26 o
   8   9  13       35.43       31.03      8.92 o
   9   9  13        0.17        3.59      8.37 o
  10   9  13        1.71        7.00      7.94 o
  -5  10  13       10.19       11.89      4.91 o
  -4  10  13        0.81        1.89      4.60 o
  -3  10  13        3.82        9.86      4.81 o
  -2  10  13        0.08        5.32      4.85 o
  -1  10  13        6.16        8.23      5.54 o
   0  10  13        0.32       -1.12      7.43 o
   1  10  13       18.41       11.37      8.19 o
   2  10  13        6.97       15.46      8.06 o
   3  10  13        0.29       -7.80      8.46 o
   4  10  13        7.88        1.32      8.59 o
   5  10  13        9.54       17.71      8.59 o
   6  10  13       19.53       22.01      6.85 o
   7  10  13       33.03       35.10      6.56 o
   8  10  13       48.84       46.24      6.35 o
   9  10  13       61.64       57.52     16.72 o
  10  10  13        1.05       -0.04      8.18 o
  -4  11  13        0.09       -0.31      4.90 o
  -3  11  13        4.96        9.02      4.72 o
  -2  11  13        4.99        7.14      4.69 o
  -1  11  13       13.51        8.60      5.60 o
   0  11  13        3.94        3.57      6.83 o
   1  11  13        1.33        7.69      7.29 o
   2  11  13        1.39        4.63      8.59 o
   3  11  13        2.76       18.50      8.59 o
   4  11  13        3.01       22.20     10.57 o
   5  11  13        0.90        1.36      7.78 o
   6  11  13        0.20        2.26      6.66 o
   7  11  13       13.14       13.02      6.49 o
   8  11  13       36.68       36.15      6.64 o
   9  11  13       33.77       33.53      6.46 o
  -3  12  13       32.85       30.63      4.74 o
  -2  12  13        7.04        6.43      4.72 o
  -1  12  13        0.72        2.61      5.18 o
   0  12  13        0.23        8.86      6.64 o
   1  12  13        1.41        6.04      6.67 o
   2  12  13        0.43        1.77      6.97 o
   3  12  13       10.49        3.05      7.05 o
   4  12  13        2.91        7.93      6.97 o
   5  12  13        0.01        3.50      6.50 o
   6  12  13        0.41        1.80      6.32 o
   7  12  13        3.82        6.84      6.51 o
   8  12  13        3.45        3.90      7.04 o
   9  12  13        0.19        4.98      7.23 o
  -1  13  13       10.77       18.51      5.78 o
   0  13  13        0.49        0.57      7.42 o
   1  13  13        1.41        8.68      6.72 o
   2  13  13        0.67       -1.89      6.70 o
   3  13  13        2.53        6.19      6.56 o
   4  13  13        0.39        5.47      6.71 o
   5  13  13        1.18       12.50      8.52 o
   6  13  13        0.26        5.40      7.52 o
   7  13  13        2.56        3.72      6.59 o
   8  13  13        2.80       -0.84      7.25 o
   1  14  13        0.00        5.80      6.54 o
   2  14  13        2.98        2.20      6.68 o
   3  14  13       14.40       17.75      6.73 o
   4  14  13       44.57       61.65      6.96 o
   5  14  13       12.71        9.51      7.36 o
   6  14  13        0.44        1.34      7.10 o
  -3  -8  14        3.28        0.99      7.27 o
  -2  -8  14       27.12       24.66      7.64 o
  -1  -8  14        2.72        0.99      7.94 o
   0  -8  14        7.24        9.75      7.48 o
  -5  -7  14        0.51        3.89      7.99 o
  -4  -7  14        1.22        7.18      7.11 o
  -3  -7  14        2.38        3.75      7.08 o
  -2  -7  14        0.15        6.41      7.66 o
  -1  -7  14        2.90       -5.00      7.71 o
   0  -7  14        6.32       18.70      6.40 o
   1  -7  14       30.90       24.58      9.38 o
   2  -7  14       23.78       22.20      8.22 o
  -6  -6  14        5.03       10.56      6.59 o
  -5  -6  14        7.97       11.13      7.80 o
  -4  -6  14        2.45        6.38      8.39 o
  -3  -6  14        8.88        7.20      7.48 o
  -2  -6  14       29.35       28.33      7.61 o
  -1  -6  14        0.80       -3.96      7.42 o
   0  -6  14        4.20       17.00      7.57 o
   1  -6  14        0.65        5.68     10.84 o
   2  -6  14       23.21       22.60      7.27 o
   3  -6  14        5.23        8.76      6.92 o
   4  -6  14        0.10       -2.49      6.16 o
  -7  -5  14        0.97       13.62      7.20 o
  -6  -5  14        2.47        6.24      7.07 o
  -5  -5  14        6.39       10.88      6.17 o
  -4  -5  14       17.13       11.21      7.62 o
  -3  -5  14        1.87        3.50      7.38 o
  -2  -5  14        0.48       -3.77      6.67 o
  -1  -5  14        5.85        2.22      7.52 o
   0  -5  14        4.31        5.22      6.76 o
   1  -5  14        0.00        1.85     11.23 o
   2  -5  14        0.52        5.41      6.35 o
   3  -5  14        0.46        4.22      6.51 o
   4  -5  14        1.40        4.56      5.59 o
   5  -5  14        0.08       -0.09      6.19 o
  -7  -4  14        2.19        0.77      7.99 o
  -6  -4  14        1.18        2.70      7.01 o
  -5  -4  14        1.12        8.77      6.88 o
  -4  -4  14        1.80        1.66      7.43 o
  -3  -4  14        8.73       15.07      7.38 o
  -2  -4  14        7.26        8.52      7.34 o
  -1  -4  14        0.04       -2.80      7.38 o
   0  -4  14       30.93       21.85      7.52 o
   1  -4  14        2.76        3.44     10.31 o
   2  -4  14        2.84        5.60      5.91 o
   3  -4  14        0.09        2.44      7.48 o
   4  -4  14        8.05       15.53      7.76 o
   5  -4  14        1.26        7.85      6.86 o
   6  -4  14        2.50        0.93      6.45 o
  -7  -3  14       18.57       20.93      7.11 o
  -6  -3  14        0.37        6.19      7.66 o
  -5  -3  14        1.97        5.32      6.67 o
  -4  -3  14        5.85        9.20      7.34 o
  -3  -3  14        5.84        7.11      7.19 o
  -2  -3  14        0.64       -0.25     10.11 o
  -1  -3  14       10.13       14.40      7.86 o
   0  -3  14        5.76        7.41      7.29 o
   1  -3  14        0.02        2.64      8.52 o
   2  -3  14        4.40        6.77      5.85 o
   3  -3  14        0.35        1.88      7.34 o
   4  -3  14        0.13        5.46      7.33 o
   5  -3  14        0.25        6.46      7.57 o
   6  -3  14        0.36       -2.28      7.71 o
   7  -3  14        8.68       -0.01      7.21 o
  -8  -2  14        4.04        8.43      7.11 o
  -7  -2  14        6.22        4.69      7.76 o
  -6  -2  14       15.52       16.23      7.00 o
  -5  -2  14        0.01        6.48      8.06 o
  -4  -2  14       10.15       16.25      7.90 o
  -3  -2  14        0.02        1.87      7.77 o
  -2  -2  14        7.55        8.45      7.73 o
  -1  -2  14        0.09        3.31      8.13 o
   0  -2  14        4.19        4.66      7.07 o
   1  -2  14        2.59        7.87      6.19 o
   2  -2  14        7.07        8.88      6.06 o
   3  -2  14        5.66       10.43      7.60 o
   4  -2  14        3.82        5.81      7.34 o
   5  -2  14        1.18       10.74      9.91 o
[truncated: 40,771 more chars]
